# Supplementary material for: Comprehensive Analysis of the Transcriptional and Mutational Landscape of Follicular and Papillary Thyroid Cancers
Source: PLoS Genet. 2016 Aug 5;12(8):e1006239. doi: 10.1371/journal.pgen.1006239 (PMC4975456; doi:10.1371/journal.pgen.1006239)
Supplement: S2 Table — (XLSX) [file pgen.1006239.s008.xlsx]

## Sheet: S2 Table
S2 Table. The result of gene set enrichment analysis using up-regulated genes in ESRRA-overexpression tumors.
Gene Set Name (Chemical and genetic perturbations)	Description	p-value	q-value
ESRRA TARGETS UP	Genes up-regulated by ESRRA [GeneID=2101] only.	2.1 e-205	7.14 e-202
ESRRA TARGETS	Genes regulated by ESRRA [GeneID=2101] in MCF-7 cells (breast cancer).	2.04 e-194	3.45 e-191
HUMAN MITODB 6 2002	Mitochondrial genes; based on literature and sequence annotation resources and converted to Affymetrix HG-U133A probe sets	6.09 e-188	6.89 e-185
MITOCHONDRIA	Mitochondrial genes	4.95 e-170	4.2 e-167
MITOCHONDRIA GENE MODULE	Genes that comprise the mitochondria gene module	5.96 e-141	4.05 e-138
