# Supplementary material for: Comprehensive Analysis of the Transcriptional and Mutational Landscape of Follicular and Papillary Thyroid Cancers
Source: PLoS Genet. 2016 Aug 5;12(8):e1006239. doi: 10.1371/journal.pgen.1006239 (PMC4975456; doi:10.1371/journal.pgen.1006239)
Supplement: S3 Table — (XLSX) [file pgen.1006239.s009.xlsx]

## Sheet: S3 Table
S3 Table. Gene set enrichment analysis on moderately downregulated genes in H/K/NRAS mutation with 22q deletion.
Gene set name (Positional gene sets)	Description	p-value	q-value
chr22q13	Genes in cytogenetic band chr22q13	5.54 e-128	1.81 e-125
chr22q12	Genes in cytogenetic band chr22q12	1.79 e-75	2.92 e-73
chr22q11	Genes in cytogenetic band chr22q11	1.87 e-26	2.03 e-24
chr22q	Genes in cytogenetic band chr22q	8.79 e-8	7.17 e-6
