# Supplementary material for: Comprehensive Analysis of the Transcriptional and Mutational Landscape of Follicular and Papillary Thyroid Cancers
Source: PLoS Genet. 2016 Aug 5;12(8):e1006239. doi: 10.1371/journal.pgen.1006239 (PMC4975456; doi:10.1371/journal.pgen.1006239)
Supplement: S4 Table — (XLSX) [file pgen.1006239.s010.xlsx]

## Sheet: S4 Table
S4 Table. Comparison of clinical risk factors among H/K/NRAS (+) with/without arm-level deletion of chromosome 22 groups (n=39).
Variable	22q-Del(-)	22q-Del(+)	p-value	p-valuea
N	19	20
Age	49.4 ± 13.5	46.9 ± 11.9	0.539	0.534b
Sex (female)	12 (63.2)	12 (60.0)	0.839	0.804c
Pre-menopause (regular mens)	5/12 (41.7)	7/11 (63.6)	0.414	0.526c
Smoking (current + ex)	3 (15.8)	2/19 (10.5)	1	0.381
Female	0/12 (0.0)	0/11 (0.0)	1
Male	3/7 (42.9)	2/8 (25.0)	0.608
Drinking (current)	9 (47.4)	5/19 (26.3)	0.179	0.113
Thyroiditis	2 (10.5)	2 (10.0)	1	0.974
Pathology			0.621	0.454
FTC	8 (42.1)	7 (35.0)
FVPTC	10 (52.6)	13 (65.0)
CPTC	1 (5.3)	0 (0.0)
Tumor size (cm)	2.6 ± 1.9	2.2 ± 1.2	0.401	0.352
Multifocality	1 (5.3)	6 (30.0)	0.091	0.037
Extrathyroidal extension	1 (5.3)	1 (5.0)	1	0.987
Microscopic	0 (0.0)	0 (0.0)
Gross	1 (5.3)	1 (5.0)
Lymph node metastasis	1 (5.3)	2 (10.0)	1	0.276
N1a	1 (5.3)	2 (10.0)
N1b	0 (0.0)	0 (0.0)
Disease status			0.231	0.357
NED	17 (89.5)	20 (100.0)
Recurrence	0 (0.0)	0 (0.0)
Distant metastasis, NED	1 (5.3)	0 (0.0)
Distant metastasis, PD	1 (5.3)	0 (0.0)
TNM stage			0.342	0.462
I‒II	16 (84.2)	19 (95.0)
III‒IV	3 (15.8)	1 (5.0)
ATA risk			0.506	0.551
Low	14 (73.7)	15 (75.0)
Intermediate	2 (10.5)	4 (20.0)
High	3 (15.8)	1 (5.0)
MACIS score			0.388	0.311b
< 5.0	12 (63.2)	15 (75.0)
5.0-5.9	3 (15.8)	4 (20.0)
> 6.0	4 (21.1)	1 (5.0)
AGES score			0.975	0.975b
≤ 2.0	5 (26.3)	5 (25.0)
2.1-4.0	6 (31.6)	7 (35.0)
> 4.0	8 (42.1)	8 (40.0)
AMES risk			0.821	0.836b
Low	6 (31.6)	7 (35.0)
High	13 (68.4)	13 (65.0)
a Adjusted for age and sex.
b Adjusted for sex.
c Adjusted for age.
