# Supplementary material for: Comprehensive Analysis of the Transcriptional and Mutational Landscape of Follicular and Papillary Thyroid Cancers
Source: PLoS Genet. 2016 Aug 5;12(8):e1006239. doi: 10.1371/journal.pgen.1006239 (PMC4975456; doi:10.1371/journal.pgen.1006239)
Supplement: S5 Table — (XLSX) [file pgen.1006239.s011.xlsx]

## Sheet: S5 Table
S5 Table. Comparison of clinical risk factors among BRAFV600E (+) with/without amplification of chromosome 18p groups (n=67).
Variable	18p-Amp(-)	18p-Amp(+)	p-value	p-valuea
N	54	13
Age	47.2 ± 12.6	47.4 ± 8.9	0.953	0.958b
Sex (female)	41 (75.9)	9 (69.2)	0.725	0.620c
Pre-menopause (regular mens)	17/31 (54.8)	3/7 (42.9)	0.687	0.633c
Smoking (current + ex)	7 (13.0)	2 (15.4)	1	0.919
Female	1/41 (2.4)	0/9 (0.0)	1
Male	6/13 (46.2)	2/4 (50.0)	1
Drinking (current)	11 (20.4)	5 (38.5)	0.17	0.151
Thyroiditis	17 (31.5)	8 (61.5)	0.044	0.032
Pathology			1	0.827
FTC	0 (0.0)	0 (0.0)
FVPTC	11 (20.4)	3 (23.1)
CPTC	43 (79.6)	10 (76.9)
Tumor size (cm)	1.1 ± 0.5	1.3 ± 0.5	0.337	0.41
Multifocality	14 (25.9)	7 (53.8)	0.051	0.052
Extrathyroidal extension	32 (59.3)	10 (76.9)	0.342	0.214
Microscopic	24 (44.4)	6 (46.2)
Gross	8 (14.8)	4 (30.8)
Lymph node metastasis	15 (27.8)	7 (53.8)	0.072	0.068
N1a	9 (16.7)	6 (46.2)
N1b	6 (11.1)	1 (7.7)
Disease status			0.78	0.639
NED	52 (96.3)	13 (100.0)
Recurrence	1 (1.9)	0 (0.0)
Distant metastasis, NED	0 (0.0)	0 (0.0)
Distant metastasis, PD	1 (1.9)	0 (0.0)
TNM stage			0.387	0.362
I‒II	36 (66.7)	7 (53.8)
III‒IV	18 (33.3)	6 (46.2)
ATA risk			0.264	0.155
Low	21 (38.9)	3 (23.1)
Intermediate	29 (53.7)	10 (76.9)
High	4 (7.4)	0 (0.0)
MACIS score			0.93	0.925b
< 5.0	28 (51.9)	6 (46.2)
5.0-5.9	19 (35.2)	5 (38.5)
> 6.0	7 (13.0)	2 (15.4)
AGES score			0.563	0.535b
≤ 2.0	10 (18.5)	1 (7.7)
2.1-4.0	15 (27.8)	5 (38.5)
> 4.0	29 (53.7)	7 (53.8)
AMES risk			0.228	0.997b
Low	8 (14.8)	4 (30.8)
High	46 (85.2)	9 (69.2)
a Adjusted for age and sex.
b Adjusted for sex.
c Adjusted for age.
