# Supplementary material for: Comprehensive Analysis of the Transcriptional and Mutational Landscape of Follicular and Papillary Thyroid Cancers
Source: PLoS Genet. 2016 Aug 5;12(8):e1006239. doi: 10.1371/journal.pgen.1006239 (PMC4975456; doi:10.1371/journal.pgen.1006239)
Supplement: S6 Table — (XLSX) [file pgen.1006239.s012.xlsx]

## Sheet: S6 Table
S6 Table. Clinical information of 180 patients.
SampleID	Gender (0=Male, 1=Female)	Age	Driver mutation	Molecular subtype (1=NBNR, 2=RAS-like, 3=BRAF-like)	Pathology	Variant	Size (cm)	Central neck dissection (0=not done, 1=performed)	Lateral neck dissection (0=not done, 1=performed)	Disease status (0=None, 1=Recur, 2=Dist meta-NED, 3=Dist meta-PD)	Encapsulation (1=Complete, 2=Partial, .=not applicable)	Capsular invasion (1= Present, minimal, 2= Present, extensive, .=not applicable)	Lymphatic invasion (1=Present, minimal, 2=Present, extensive, .=not applicable)	Blood vassel invasion (1=Present, minimal, 2=Present, extensive, .=not applicable)	Extrathyroidal extension (0=None, 1=Microscopic, 2=Gross, .=not applicable)	Multifocality (0=absent, 1=present)	Thyroiditis (0=absent, 1=present)	Distant metastasis (0=absent, 1=present)	Distant metastatis site	Tstage (1=T1, 2=T2, 3=T3, 4=T4, .=Tx)	Nstage (0=N0, 1=N1a, 2=N1b, .=Nx)	Mstage (.=not applicable)	TNMstage (.=not applicable)	ATA risk (1=Low, 2=Intermediate, 3=High, .=not applicable)	MACIS (.=not applicable)	AGES (.=not applicable)	AMES (1=Low, 2=High, .=not applicable)	Smoking (0=Never-smoker, 1=Yes, 2=Ex-smoker, .=Unknown)	Menopause (0=Yes, 1=No, 2=Irregular, 3=Male, .=Unknown)	Drinking (0=Never, 1=Current, 2=Past)
FA01	1	70	SOS1, p.N233Y	1	FA	.	1.8	0	0	0	.	.	.	.	.	0	0	0	.	.	.	.	.	.	.	.	.	0	0	1
FA02	1	38	NRAS, pQ61R	2	FA	.	2.5	0	0	0	.	.	.	.	.	0	0	0	.	.	.	.	.	.	.	.	.	0	1	0
FA03	0	58	SPOP, p.P94R	1	FA	.	1.2	0	0	0	.	.	.	.	.	0	0	0	.	.	.	.	.	.	.	.	.	2	3	1
FA04	1	34	DICER1, p.D1810H	1	FA	.	3.5	0	0	0	.	.	.	.	.	0	0	0	.	.	.	.	.	.	.	.	.	2	1	0
FA05	0	45	HRAS, p.Q61R	2	FA	.	1	1	0	0	.	.	.	.	.	0	0	0	.	.	.	.	.	.	.	.	.	2	3	1
FA06	1	50	NRAS, pQ61R	2	FA	.	0.7	0	0	0	.	.	.	.	.	0	1	0	.	.	.	.	.	.	.	.	.	0	0	0
FA07	1	64	Unknown	1	FA	.	4	0	0	0	.	.	.	.	.	0	0	0	.	.	.	.	.	.	.	.	.	0	0	0
FA08	1	50	Unknown	1	FA	.	3.2	0	0	0	.	.	.	.	.	0	0	0	.	.	.	.	.	.	.	.	.	0	.	0
FA09	1	53	HRAS, p.Q61K	1	FA	.	2.6	0	0	0	.	.	.	.	.	0	0	0	.	.	.	.	.	.	.	.	.	0	0	0
FA10	1	66	Unknown	1	FA	.	4.8	0	0	0	.	.	.	.	.	0	1	0	.	.	.	.	.	.	.	.	.	0	0	0
FA11	1	41	ESRRA-Up	1	FA	oncocytic	3	1	0	0	.	.	.	.	.	0	1	0	.	.	.	.	.	.	.	.	.	0	1	0
FA12	1	38	ESRRA-Up	1	FA	oncocytic	1.7	0	0	0	.	.	.	.	.	0	0	0	.	.	.	.	.	.	.	.	.	1	2	1
FA13	1	31	HRAS, p.G13R	2	FA	.	1.6	0	0	0	.	.	.	.	.	0	0	0	.	.	.	.	.	.	.	.	.	2	1	1
FA14	1	43	EZH1, p.Y642F	1	FA	.	1.1	0	0	0	.	.	.	.	.	0	0	0	.	.	.	.	.	.	.	.	.	0	1	1
FA15	0	69	HRAS, p.Q61R	2	FA	.	1.1	0	0	0	.	.	.	.	.	0	0	0	.	.	.	.	.	.	.	.	.	0	3	0
FA16	1	42	PTEN, focal deletion	1	FA	.	2.2	1	0	0	.	.	.	.	.	0	0	0	.	.	.	.	.	.	.	.	.	0	1	0
FA17	1	55	EIF1AX, p.R13C	1	FA	.	1.5	0	0	0	.	.	.	.	.	1	0	0	.	.	.	.	.	.	.	.	.	0	0	0
FA18	0	81	ESRRA-Up	1	FA	oncocytic	3.9	0	0	0	.	.	.	.	.	0	0	0	.	.	.	.	.	.	.	.	.	0	3	0
FA19	0	39	ESRRA-Up	1	FA	.	1.5	0	0	0	.	.	.	.	.	0	0	0	.	.	.	.	.	.	.	.	.	0	3	0
FA20	1	41	EIF1AX, p.G9V	1	FA	.	1.5	1	0	0	1	0	0	0	0	0	0	0	.	.	.	.	.	.	.	.	.	0	1	0
FA21	1	33	SPOP, p.P94R	1	FA	.	1.6	0	0	0	.	.	.	.	.	0	0	0	.	.	.	.	.	.	.	.	.	0	1	1
FA22	1	40	DICER1, p.E1705Q	1	FA	.	1.2	0	0	0	.	.	.	.	.	0	0	0	.	.	.	.	.	.	.	.	.	0	1	1
FA23	1	70	Unknown	1	FA	.	4.5	1	0	0	.	.	.	.	.	0	0	0	.	.	.	.	.	.	.	.	.	0	0	0
FA24	1	46	Unknown	1	FA	.	4.3	1	0	0	.	.	.	.	0	0	1	0	.	.	.	.	.	.	.	.	.	0	.	1
FA25	0	57	EIF1AX, p.R13L	1	FA	.	5	0	0	0	.	.	.	.	0	0	0	0	.	.	.	.	.	.	.	.	.	0	3	1
FTC01	1	42	KRAS, p.Q61R	2	miFTC	.	3.2	1	0	0	1	1	0	0	0	0	1	0	.	2	0	0	1	1	4.32	3.74	2	0	2	0
FTC02	0	33	HRAS, p.Q61R	2	miFTC	.	5.1	0	0	0	1	1	0	0	0	0	0	0	.	3	.	0	1	1	4.63	2.02	1	0	3	1
FTC03	1	41	NRAS, p.Q61R	2	miFTC	.	3.6	1	0	2	2	1	0	0	0	0	0	1	lung, pelvic bone	2	.	1	2	3	5.36	6.77	2	0	1	0
FTC04	1	32	NRAS, p.Q61R	2	miFTC	.	3.5	0	0	0	1	1	0	0	0	0	0	0	.	2	.	0	1	1	4.15	1.7	2	0	1	0
FTC05	0	64	ESRRA-Up	1	miFTC	.	2.5	0	0	0	1	1	0	0	0	0	0	0	.	2	.	0	2	1	5.87	4.7	1	0	3	1
FTC06	0	48	HRAS, p.Q61R	2	miFTC	.	1.5	1	0	0	.	0	0	0	0	0	1	0	.	1	0	0	1	1	4.29	3.7	2	0	3	1
FTC07	1	48	ESRRA-Up	1	miFTC	oncocytic	2.5	1	0	0	1	1	0	0	1	0	0	0	.	2	0	0	2	2	5.59	4.9	2	0	0	0
FTC08	1	51	HRAS, p.Q61R	2	miFTC	.	2.8	0	0	0	1	1	0	0	0	0	0	0	.	2	.	0	2	1	4.92	4.11	2	0	2	0
FTC09	1	18	Unknown	1	miFTC	.	4.4	1	0	0	1	1	0	1	0	0	0	0	.	3	0	0	1	2	4.42	1.88	2	0	2	0
FTC10	0	65	HRAS, p.G13R	1	miFTC	.	7	0	0	0	1	1	0	1	0	0	0	0	.	3	0	0	3	2	7.3	5.65	2	0	3	1
FTC11	1	43	NRAS, p.Q61R	2	miFTC	.	3.8	0	0	0	1	2	0	0	0	0	0	0	.	2	.	0	1	1	4.58	3.91	2	0	1	0
FTC12	1	31	Unknown	1	miFTC	.	6	1	0	0	1	1	0	0	0	0	0	0	.	3	0	0	1	1	4.9	2.2	2	0	1	0
FTC13	1	53	NRAS, p.Q61R	2	miFTC	.	2.2	0	0	0	1	1	0	0	0	1	1	0	.	2	.	0	2	1	4.9	4.09	2	0	0	1
FTC14	1	42	DICER1, p.E1813Q	1	miFTC	.	2.7	0	0	0	1	1	0	0	0	0	1	0	.	2	.	0	1	1	4.17	3.64	2	0	1	0
FTC15	0	59	HRAS, p.Q61R	2	miFTC	.	1.9	1	0	0	1	1	0	1	0	0	0	0	.	1	0	0	1	2	5.29	4.33	1	2	3	0
FTC16	1	55	KRAS, p.Q61R	2	miFTC	.	1.3	0	0	0	1	1	0	1	0	0	0	0	.	1	0	0	1	2	4.79	4.01	2	0	0	0
FTC17	0	29	KRAS, p.Q61R	2	miFTC	.	3	0	0	0	1	1	0	1	0	0	0	0	.	2	.	0	1	2	4	1.6	1	1	3	1
FTC18	1	20	PTEN, p.V343E	1	miFTC	oncocytic	5	0	0	0	1	1	0	0	0	0	0	0	.	3	0	0	1	1	4.6	2	2	0	1	0
FTC19	1	55	ESRRA-Up	1	miFTC	oncocytic	3.5	1	0	0	2	1	0	0	0	0	0	0	.	2	0	0	2	1	5.45	4.45	2	0	.	0
FTC20	1	56	Unknown	1	miFTC	.	3	0	0	0	1	1	0	0	0	0	0	0	.	2	.	0	2	1	5.38	4.4	2	0	0	1
FTC21	0	38	HRAS, p.G13C	1	miFTC	.	2.9	1	0	0	1	1	0	0	0	0	0	0	.	2	0	0	1	1	3.97	1.58	1	0	3	1
FTC22	1	42	IDH1, p.R132C	1	miFTC	.	2.3	1	0	0	1	.	0	0	0	0	1	0	.	2	0	0	1	1	4.05	3.56	2	0	1	0
FTC23	1	36	NRAS, p.Q61R	2	miFTC	.	1.2	0	0	0	1	1	0	0	0	0	0	0	.	1	.	0	1	1	3.46	1.24	2	0	1	1
FTC24	0	44	EZH1, p.Q571R	1	miFTC	.	4.2	0	0	0	1	1	0	0	0	0	0	0	.	3	.	0	1	1	4.78	4.04	1	0	3	1
FTC25	1	44	DICER1, p.E1813G	1	miFTC	.	3	1	0	0	1	1	0	0	1	0	1	0	.	3	.	0	1	2	5.42	4.8	2	0	0	0
FTC26	1	60	EZH1, p.Q571R	1	miFTC	.	4	1	0	0	1	1	0	0	0	0	0	0	.	2	0	0	2	1	6	4.8	2	0	0	0
FTC27	1	57	PTEN, p.V175A	1	miFTC	.	3	1	0	0	1	1	0	0	0	0	0	0	.	2	0	0	2	1	5.46	4.45	2	0	0	0
FTC28	1	39	PAX8-PPARG	1	miFTC	.	3.8	1	0	0	1	1	0	1	0	0	0	0	.	2	0	0	1	1	4.26	1.76	2	0	1	1
FTC29	0	56	EZH1, p.Y642F	1	miFTC	.	2.5	1	0	0	1	1	0	0	0	0	1	0	.	2	0	0	2	1	5.23	4.3	1	1	3	1
FTC30	1	36	NRAS, p.Q61R	2	miFTC	.	5.1	0	0	0	2	1	0	0	0	0	0	0	.	3	.	0	1	1	4.63	2.02	2	0	1	0
FV01	0	55	NRAS, p.Q61R	2	fvPTC	.	0.5	1	0	0	0	.	0	0	0	0	0	0	.	3	0	0	3	1	4.55	3.85	1	1	3	1
FV02	1	51	BRAF, p.V600E	3	fvPTC	.	0.6	0	0	0	0	.	0	0	0	0	0	0	.	1	0	0	1	1	4.26	3.67	2	0	.	0
FV03	1	57	BRAF, p.V600E	3	fvPTC	.	1	1	0	0	0	0	0	0	1	1	1	0	.	3	1	0	3	2	5.86	5.05	2	0	0	0
FV04	1	24	HRAS, p.Q61K	2	fvPTC	.	2.4	1	0	0	2	1	0	0	0	0	0	0	.	2	0	0	1	1	3.82	1.48	2	0	1	0
FV05	1	38	HRAS, p.Q61R	2	fvPTC	.	2	0	0	0	2	0	0	0	0	0	0	0	.	1	0	0	1	1	3.7	1.4	2	0	1	0
FV06	1	44	EZR-ERBB4	2	fvPTC	.	1.2	1	0	0	1	1	0	0	0	0	0	0	.	1	0	0	1	1	3.88	3.44	2	0	1	0
FV07	1	60	BRAF, p.V600E	3	fvPTC	.	1.3	1	1	0	0	0	0	0	1	0	1	0	.	3	0	0	3	2	6.19	5.26	2	0	0	1
FV08	1	68	ETV6-NTRK3	2	fvPTC	.	2.5	1	1	2	0	0	0	0	0	0	0	1	lung	2	2	1	4	2	7.19	7.9	2	0	0	0
FV09	1	73	NRAS, p.Q61K	2	fvPTC	.	5.4	1	0	3	0	.	0	0	2	0	0	1	lung, pelvic bone	3	1	1	4	3	9.46	9.73	2	0	0	0
FV10	1	34	BRAF, p.V600E	2	fvPTC	.	0.6	0	0	0	1	0	0	0	0	0	0	0	.	1	.	0	1	1	3.28	1.12	2	0	1	0
FV11	0	55	Unknown	1	fvPTC	.	6	0	0	0	1	0	0	0	0	0	1	0	.	3	.	0	3	1	6.2	4.95	2	0	3	1
FV12	1	61	Unknown	1	fvPTC	.	1.8	1	0	0	1	1	0	0	0	0	1	0	.	1	0	0	1	1	5.42	4.41	2	0	0	0
FV13	1	40	NRAS, p.Q61K	2	fvPTC	.	1.8	1	0	0	0	.	0	0	0	0	0	0	.	1	1	0	1	2	3.74	3.36	2	0	1	0
FV14	0	36	HRAS, p.Q61K	2	fvPTC	.	3.3	0	0	0	1	1	0	0	0	1	0	0	.	1	.	0	1	1	4.09	1.66	1	0	3	0
FV15	1	66	Unknown	1	fvPTC	.	4	0	0	0	1	0	0	0	0	0	1	0	.	2	.	0	2	1	6.48	5.1	2	0	0	0
FV16	0	51	Unknown	2	fvPTC	.	3	1	0	0	1	1	0	0	0	0	0	0	.	2	0	0	2	1	4.98	4.15	1	1	3	1
FV17	1	25	FGFR2-KIAA1598	2	fvPTC	.	1.4	1	0	0	1	1	1	0	1	1	0	0	.	3	1	0	1	2	5.52	2.28	2	0	1	0
FV18	0	75	BRAF, p.V600E	2	fvPTC	.	1.7	1	0	0	2	1	0	0	1	0	0	0	.	3	.	0	3	2	7.51	6.09	2	1	3	0
FV19	1	56	BRAF, p.V600E	3	fvPTC	.	0.7	1	0	0	0	0	0	0	0	0	1	0	.	1	0	0	1	1	4.69	3.94	2	0	0	0
FV20	1	59	CCDC6-RET	2	fvPTC	.	2.5	1	0	0	2	0	0	0	1	0	1	0	.	3	1	0	3	2	6.47	5.45	2	0	0	0
FV21	0	58	BRAF, p.V600E	3	fvPTC	.	2.5	1	0	0	2	0	0	0	0	0	0	0	.	2	0	0	2	1	5.39	4.4	1	0	3	0
FV22	1	65	NRAS, p.Q61K	2	fvPTC	.	1.5	1	0	0	2	.	0	0	0	1	0	0	.	1	0	0	1	1	5.65	4.55	2	0	0	1
FV23	1	43	NRAS, p.Q61R	2	fvPTC	.	1.8	1	0	0	0	0	0	0	0	0	0	0	.	1	0	0	1	1	3.98	3.51	2	0	1	0
FV24	1	44	NRAS, p.Q61R	2	fvPTC	.	6	0	0	0	1	1	0	0	0	0	0	0	pancreas	3	.	0	2	3	6.32	7.4	2	0	1	1
FV25	1	46	NRAS, p.Q61K	2	fvPTC	.	1.1	0	0	0	1	0	0	0	0	0	0	0	.	1	.	0	1	1	4.01	3.52	2	0	0	0
FV26	1	52	NRAS, p.Q61R	2	fvPTC	.	1.7	1	0	0	2	0	0	0	0	0	0	0	.	1	0	0	1	1	4.67	3.94	2	0	.	1
FV27	1	38	NRAS, p.Q61R	2	fvPTC	.	2	1	0	0	1	1	0	0	0	0	0	0	.	1	.	0	1	1	3.7	1.4	2	0	1	1
FV28	0	65	NRAS, p.Q61R	2	fvPTC	.	1.4	1	0	0	1	1	0	0	0	0	0	0	.	1	.	0	1	1	5.62	4.53	1	2	3	0
FV29	1	37	THADA-LOC100505678	1	fvPTC	.	2.5	1	0	0	0	0	0	0	0	0	1	0	.	2	.	0	1	1	3.85	1.5	2	0	1	1
FV30	1	44	BRAF, p.V600E	3	fvPTC	.	1.2	1	0	0	2	0	1	0	2	1	1	0	.	3	1	0	1	2	4.88	4.44	2	0	1	0
FV31	1	37	BRAF, p.V600E	3	fvPTC	.	0.8	1	0	0	0	0	0	0	1	0	1	0	.	3	0	0	1	2	4.34	2.16	2	0	1	0
FV32	1	54	BRAF, p.V600E	3	fvPTC	.	0.7	1	0	0	2	0	0	0	0	1	0	0	.	1	0	0	1	1	4.53	3.84	2	0	0	0
FV33	0	44	BRAF, p.V600E	2	fvPTC	.	0.7	1	0	0	2	0	0	0	0	0	0	0	.	1	0	0	1	1	3.73	3.34	1	1	3	1
FV34	0	28	BRAF, p.V600E	3	fvPTC	.	1.4	1	0	0	1	1	1	0	0	0	0	0	.	1	.	0	1	1	3.52	1.28	1	0	3	1
FV35	0	49	NRAS, p.Q61R	2	fvPTC	.	2.4	1	0	0	1	1	0	0	0	0	0	0	.	2	0	0	2	1	4.64	3.93	1	0	3	1
FV36	1	58	NRAS, p.Q61R	2	fvPTC	.	2	1	0	0	1	0	0	0	0	1	0	0	.	1	.	0	1	2	5.24	4.3	2	.	0	.
FV37	1	52	BRAF, p.V600E	3	fvPTC	.	1.1	1	1	0	0	0	0	0	1	1	0	0	.	3	.	0	1	2	5.49	4.82	2	0	.	0
FV38	0	42	HRAS, p.Q61R	2	fvPTC	.	1.2	1	0	0	1	0	0	0	0	0	0	0	.	1	.	0	1	1	3.72	3.34	1	0	3	0
FV39	1	61	NRAS, p.Q61K	2	fvPTC	.	1.1	1	0	0	0	0	0	0	2	1	0	0	.	3	0	0	3	3	6.21	5.27	2	0	0	0
FV40	1	60	ETV6-NTRK3	3	fvPTC	.	1.1	1	1	0	0	0	1	0	1	1	1	0	.	3	2	0	4	2	6.13	5.22	2	0	0	0
FV41	0	57	HRAS, p.Q61R	2	fvPTC	.	0.8	1	0	0	1	0	0	0	0	1	0	0	.	1	.	0	1	1	4.8	4.01	1	2	3	0
FV42	1	34	ETV6-NTRK3	3	fvPTC	.	0.7	1	0	0	2	0	0	0	0	1	1	0	.	1	0	0	1	1	3.31	1.14	2	0	1	0
FV43	0	63	HRAS, p.Q61R	3	fvPTC	.	0.8	0	0	0	0	0	0	0	0	1	0	0	.	1	0	0	1	1	5.28	4.31	1	0	3	0
FV44	0	27	ETV6-NTRK3	2	fvPTC	.	3.8	1	1	0	2	0	0	0	0	1	0	0	.	2	2	0	1	2	4.24	1.76	1	2	3	1
FV45	1	48	BRAF, p.V600E	2	fvPTC	.	1.2	1	0	0	1	1	0	0	0	0	0	0	.	1	0	0	1	1	4.2	3.64	2	0	.	0
FV46	0	18	PAX8-PPARG	1	fvPTC	.	2.8	0	0	0	1	1	0	0	0	0	1	0	.	2	0	0	1	1	3.94	1.56	1	0	3	1
FV47	1	73	NRAS, p.Q61K	2	cPTC	.	1.1	1	0	0	2	0	0	0	0	0	0	0	.	1	0	0	1	1	6.17	4.87	2	0	0	0
FV48	1	51	Unknown	3	cPTC	.	0.8	0	0	0	1	0	0	0	0	0	0	0	.	1	.	0	1	1	4.32	3.71	2	0	.	0
PTC01	1	44	BRAF, p.V600E	3	cPTC	.	1.1	1	0	0	0	0	0	0	1	0	1	0	.	3	1	0	1	2	4.85	4.42	2	0	1	0
PTC02	1	27	SQSTM1-NTRK1	3	cPTC	.	1.6	1	0	0	0	0	0	0	0	0	0	0	.	1	0	0	1	1	3.58	1.32	2	0	1	0
PTC03	1	71	BRAF, p.V600E	3	cPTC	.	0.4	1	0	0	0	0	0	0	1	0	1	0	.	3	0	0	3	2	6.8	5.63	2	0	0	0
PTC04	1	49	PICALM-BRAF	3	cPTC	.	1.8	1	0	0	0	0	0	0	1	1	0	0	.	3	1	0	3	2	5.46	4.81	2	0	.	1
PTC05	1	54	BRAF, p.V600E	3	cPTC	.	1.4	1	0	0	0	0	0	0	0	1	1	0	.	1	0	0	1	1	4.74	3.98	2	0	.	0
PTC06	0	35	FGFR2-WARS	3	cPTC	.	1.8	1	1	0	0	0	0	0	1	0	0	0	.	3	2	0	1	2	4.64	2.36	1	0	3	0
PTC07	1	53	BRAF, p.V600E	3	cPTC	.	0.6	1	0	0	0	0	0	0	1	1	1	0	.	3	1	0	3	2	5.42	4.77	2	0	0	1
PTC08	1	29	NCOA4-RET	3	cPTC	.	1	1	0	0	0	0	0	0	2	0	1	0	.	3	1	0	1	2	4.4	2.2	2	0	1	0
PTC09	1	48	BRAF, p.V600E	3	cPTC	.	1.1	1	0	0	0	0	0	0	1	0	0	0	.	3	0	0	3	2	5.17	4.62	2	0	0	0
PTC10	1	25	Unknown	3	cPTC	.	5.7	1	0	0	2	0	0	0	0	0	0	0	.	3	0	0	1	1	4.81	2.14	2	0	1	0
PTC11	1	39	SND1-BRAF	3	cPTC	.	0.9	1	0	0	1	0	0	0	2	0	1	0	.	3	0	0	1	3	4.39	2.18	2	0	1	0
PTC12	1	39	Unknown	3	cPTC	.	0.8	1	0	0	1	0	0	0	0	0	0	0	.	1	0	0	1	1	3.36	1.16	2	0	1	0
PTC13	1	38	BRAF, p.V600E	3	cPTC	.	1.5	1	0	0	0	0	0	0	2	0	1	0	.	3	1	0	1	2	4.55	2.3	2	0	1	1
PTC14	1	69	Unknown	1	cPTC	.	1.9	1	0	0	0	0	0	0	2	0	0	0	.	3	0	0	3	3	7.09	5.83	2	2	0	1
PTC15	1	50	BRAF, p.V600E	3	cPTC	.	1.4	1	0	0	1	0	0	0	1	1	1	0	.	3	1	0	3	2	5.42	4.78	2	0	0	0
PTC16	1	24	ETV6-NTRK3	3	cPTC	.	1.3	1	0	0	0	0	0	0	0	0	1	0	.	1	1	0	1	2	3.49	1.26	2	0	1	1
PTC17	1	63	BRAF, p.V600E	3	cPTC	.	0.83(0.3)	1	0	0	0	0	0	0	0	0	0	0	.	1	0	0	1	1	5.13	4.21	2	0	0	0
PTC18	1	55	BRAF, p.V600E	3	cPTC	.	1.3	1	1	3	1	0	0	0	1	1	1	1	lung	3	2	1	4	2	6.79	8.01	2	0	0	1
PTC19	0	49	BRAF, p.V600E	3	cPTC	.	0.8	1	0	0	2	0	0	0	0	0	0	0	.	1	0	0	1	1	4.16	3.61	1	2	3	1
PTC20	1	53	BRAF, p.V600E	3	cPTC	.	1.2	1	0	0	0	0	0	0	1	0	1	0	.	3	1	0	3	2	5.6	4.89	2	0	2	0
PTC21	1	19	BRAF, p.V600E	3	cPTC	.	0.7	1	0	0	0	0	0	0	0	1	1	0	.	1	1	0	1	2	3.31	1.14	2	0	1	1
PTC22	0	40	NFYA-BRAF	3	cPTC	.	0.7	1	0	0	0	0	0	0	1	1	1	0	.	3	0	0	1	2	4.41	4.14	1	0	3	0
PTC23	0	49	BRAF, p.V600E	3	cPTC	.	1.1	1	0	0	0	0	0	0	0	0	0	0	.	1	0	0	1	1	4.25	3.67	1	0	3	0
PTC24	1	41	CCDC6-RET	3	cPTC	.	2	1	1	0	0	0	0	0	1	1	0	0	.	3	2	0	1	2	4.88	4.45	2	0	1	0
PTC25	1	58	NRAS, p.Q61R	2	cPTC	.	0.5	1	0	0	0	0	0	0	0	0	1	0	.	1	0	0	1	1	4.79	4	2	0	0	0
PTC26	1	49	BRAF, p.V600E	3	cPTC	.	2.1	1	1	0	0	.	0	0	1	1	0	0	.	3	2	0	4	2	5.55	4.87	2	0	.	0
PTC27	1	41	BRAF, p.V600E	3	cPTC	.	1.3	1	1	0	0	.	2	0	1	0	0	0	.	3	2	0	1	2	4.67	4.31	2	0	1	0
PTC28	0	50	BRAF, p.V600E	3	cPTC	.	0.9	1	0	0	0	.	0	0	1	0	0	0	.	3	0	0	3	2	5.27	4.68	2	0	3	0
PTC29	1	54	BRAF, p.V600E	3	cPTC	.	0.6	1	0	0	0	.	0	0	1	0	0	0	.	3	0	0	3	2	5.5	4.82	2	0	0	0
PTC30	1	52	BRAF, p.V600E	3	cPTC	.	1	1	0	0	0	.	0	0	1	0	1	0	.	3	0	0	3	2	5.46	4.8	2	0	.	0
PTC31	1	52	BRAF, p.V600E	3	cPTC	.	0.7	1	0	0	0	0	0	0	1	0	0	0	.	3	0	0	3	2	5.37	4.74	2	0	.	0
PTC32	1	75	BRAF, p.V600E	3	cPTC	.	2	1	0	0	1	.	0	0	2	0	0	0	.	3	1	0	3	2	8.6	6.15	2	0	0	0
PTC33	0	33	BRAF, p.V600E	3	cPTC	.	2.4	1	0	0	0	.	0	0	2	1	0	0	.	3	1	0	1	2	5.82	2.48	1	0	3	0
PTC34	1	52	BRAF, p.V600E	3	cPTC	.	1.9	1	1	1	0	0	0	0	2	1	0	0	.	3	1	0	3	2	5.73	4.98	2	0	0	0
PTC35	1	37	BRAF, p.V600E	3	cPTC	.	1.4	1	1	0	0	.	1	0	2	0	0	0	.	3	2	0	1	2	5.52	2.28	2	0	1	0
PTC36	1	35	BRAF, p.V600E	3	cPTC	.	0.7	1	0	0	0	.	0	0	0	0	0	0	.	1	.	0	1	1	3.31	1.14	2	0	1	1
PTC37	1	64	BRAF, p.V600E	3	cPTC	.	1.1	1	1	0	0	.	0	0	2	0	0	0	.	3	2	0	4	2	6.45	5.42	2	0	0	0
PTC38	0	40	BRAF, p.V600E	2	cPTC	.	1.6	1	0	0	1	.	0	0	1	1	0	0	.	3	0	0	1	2	4.68	4.32	1	1	3	0
PTC39	1	21	BRAF, p.V600E	3	cPTC	.	1.5	1	0	0	0	0	0	0	1	0	0	0	.	3	0	0	1	2	4.55	2.3	2	0	1	1
PTC40	1	55	CCDC6-RET	3	cPTC	.	1.3	1	0	0	0	.	0	0	1	0	0	0	.	3	0	0	3	2	5.79	5.01	2	0	0	0
PTC41	1	41	BRAF, p.V600E	3	cPTC	.	1.6	1	0	0	0	0	0	0	1	1	0	0	.	3	0	0	1	2	4.76	4.37	2	0	1	0
PTC42	0	64	BRAF, p.V600E	3	cPTC	.	2.1	1	0	0	0	0	0	0	1	0	0	0	.	3	0	0	3	2	6.75	5.62	2	2	3	0
PTC43	1	54	BRAF, p.V600E	3	cPTC	.	0.6	1	0	0	0	.	0	0	1	1	1	0	.	3	0	0	3	2	5.5	4.82	2	0	0	0
PTC44	0	54	PAX8-GLIS3	1	cPTC	.	1	1	1	0	0	.	0	0	0	0	0	0	.	3	0	0	3	1	4.62	3.9	1	0	3	0
PTC45	1	28	BRAF, p.V600E	3	cPTC	.	0.9	1	0	0	0	.	0	0	2	0	0	0	.	3	0	0	1	3	4.37	2.18	2	0	1	0
PTC46	0	44	BRAF, p.V600E	3	cPTC	.	2.2	1	1	0	0	.	0	0	1	0	0	0	.	3	2	0	1	2	5.18	4.64	2	1	3	1
PTC47	1	33	STK11, p.R86fs	1	cPTC	.	2.2	1	0	0	1	.	0	0	1	0	0	0	.	3	0	0	1	2	4.76	2.44	2	1	1	0
PTC48	1	27	ETV6-NTRK3	3	cPTC	.	2.4	1	1	0	0	.	0	0	1	0	1	0	.	3	2	0	1	2	4.82	2.48	2	0	1	0
PTC49	0	66	BRAF, p.V600E	3	cPTC	.	1.5	1	0	0	0	.	0	0	0	0	0	0	.	1	0	0	1	1	5.73	4.6	1	0	3	0
PTC50	1	32	BRAF, p.V600E	3	cPTC	.	0.6	1	0	0	0	.	0	0	0	0	1	0	.	1	0	0	1	1	3.28	1.12	2	0	1	0
PTC51	0	55	BRAF, p.V600E	3	cPTC	.	1.9	1	1	0	1	2	0	0	2	0	1	0	.	3	0	0	3	3	5.97	5.13	2	0	3	0
PTC52	1	53	BRAF, p.V600E	3	cPTC	.	1.5	1	0	0	0	.	0	0	0	0	0	0	.	1	0	0	1	1	4.69	3.95	2	0	.	0
PTC53	1	42	BRAF, p.V600E	3	cPTC	.	1.4	1	0	0	1	.	0	0	2	1	1	0	.	3	0	0	1	3	5.78	4.38	2	0	1	0
PTC54	0	38	BRAF, p.V600E	3	cPTC	.	0.6	1	1	0	0	.	0	0	0	1	0	0	.	1	0	0	1	1	3.28	1.12	1	0	3	1
PTC55	1	31	BRAF, p.V600E	3	cPTC	.	0.9	1	0	0	0	.	0	0	0	0	0	0	.	1	0	0	1	1	3.37	1.18	2	1	1	1
PTC56	1	67	Unknown	3	cPTC	.	1	1	0	0	0	.	0	0	0	1	0	0	.	1	0	0	1	1	5.66	4.55	2	0	0	0
PTC57	1	46	BRAF, p.V600E	3	cPTC	.	0.6	1	0	0	0	.	0	0	1	0	0	0	.	3	0	0	3	2	5.86	4.42	2	0	.	0
PTC58	1	31	BRAF, p.V600E	3	cPTC	.	0.8	1	0	0	0	.	0	0	0	0	0	0	.	1	0	0	1	1	3.34	1.16	2	0	1	0
PTC59	1	52	BRAF, p.V600E	3	cPTC	.	0.8	1	0	0	0	0	0	0	0	0	1	0	.	1	0	0	1	1	4.4	3.76	2	0	.	0
PTC60	1	35	BRAF, p.V600E	3	cPTC	.	0.5	1	0	0	0	.	0	0	0	0	0	0	.	1	0	0	1	1	3.25	1.1	2	0	1	0
PTC61	1	49	BRAF, p.V600E	3	cPTC	.	1.2	1	0	0	0	.	0	0	1	1	1	0	.	3	0	0	3	2	5.28	4.69	2	0	1	0
PTC62	1	50	BRAF, p.V600E	3	cPTC	.	0.6	1	0	0	0	.	0	0	0	0	1	0	.	1	0	0	1	1	4.18	3.62	2	0	.	0
PTC63	1	57	Unknown	3	cPTC	.	0.8	1	0	0	0	.	0	0	0	0	0	0	.	1	0	0	1	1	4.8	4.01	2	0	0	0
PTC64	0	37	BRAF, p.V600E	3	cPTC	.	1.2	1	0	0	0	0	0	0	1	1	0	0	.	3	1	0	1	2	4.46	2.24	1	0	3	0
PTC65	1	35	RNF213-SLC26A11	3	cPTC	.	1.3	1	0	0	0	.	0	0	1	0	0	0	.	3	1	0	1	2	4.49	2.26	2	0	1	0
PTC66	0	36	STRN-ALK	2	cPTC	.	1.9	1	1	0	0	.	0	0	0	0	1	0	.	1	2	0	1	2	4.67	1.38	1	0	3	1
PTC67	1	54	BRAF, p.V600E	3	cPTC	.	0.7	1	0	0	0	0	0	0	2	0	0	0	.	1	0	0	1	3	5.53	4.84	2	0	0	0
PTC68	1	51	Unknown	1	cPTC	.	0.8	1	0	0	1	.	0	0	0	0	1	0	.	3	0	0	3	3	6.32	3.71	2	0	0	0
PTC69	0	39	BRAF, p.V600E	3	cPTC	.	1.7	1	0	0	2	0	0	0	2	1	1	0	.	3	1	0	1	2	4.63	2.34	1	1	3	1
PTC70	1	54	BRAF, p.V600E	3	cPTC	.	1.5	1	0	0	0	.	0	0	1	0	0	0	.	3	0	0	3	2	6.77	5	2	0	.	0
PTC71	1	33	BRAF, p.V600E	3	cPTC	.	0.9	1	0	0	0	.	0	0	0	1	0	0	.	1	0	0	1	1	3.37	1.18	2	0	1	1
PTC72	0	37	BRAF, p.V600E	3	cPTC	.	1.8	1	0	0	0	.	0	0	0	0	0	0	.	1	0	0	1	1	3.64	1.36	1	1	3	1
PTC73	1	37	BRAF, p.V600E	3	cPTC	.	1	1	0	0	0	.	0	0	1	0	1	0	.	3	1	0	1	2	4.4	2.2	2	0	1	0
PTC74	1	62	BRAF, p.V600E	3	cPTC	.	1.4	1	0	0	0	.	0	0	1	0	1	0	.	3	1	0	3	2	6.38	5.38	2	0	0	0
PTC75	0	64	NRAS, p.Q61R, EIF1AX, p.R13C	2	fvPTC	.	1.6	0	0	0	2	1	0	0	0	0	0	0	.	1	0	0	1	1	5.58	4.52	1	0	3	0
PTC76	0	35	NRAS, p.Q61R	2	fvPTC	.	1.6	1	0	0	1	0	0	0	0	0	0	0	.	1	.	0	1	1	3.58	1.32	1	0	3	1
PTC77	1	37	HRAS, p.Q61R	2	fvPTC	.	1.6	0	0	0	1	1	0	0	0	0	0	0	.	1	.	0	1	1	3.58	1.32	2	0	1	0
