# Supplementary material for: Comprehensive Analysis of the Transcriptional and Mutational Landscape of Follicular and Papillary Thyroid Cancers
Source: PLoS Genet. 2016 Aug 5;12(8):e1006239. doi: 10.1371/journal.pgen.1006239 (PMC4975456; doi:10.1371/journal.pgen.1006239)
Supplement: S7 Table — (XLSX) [file pgen.1006239.s013.xlsx]

## Sheet: S7 Table
S7 Table. RNA sequencing throughput of all study subjects.
SampleID	Number of Input reads	Average input read length	Uniquely mapped reads number	Uniquely mapped reads %	Average mapped length	Number of splices: Total	Number of splices: Annotated (sjdb)	Number of splices: GT/AG	Number of splices: GC/AG	Number of splices: AT/AC	Number of splices: Non-canonical	Mismatch rate per base	Deletion rate per base	Deletion average length	Insertion rate per base	Insertion average length	Number of reads mapped to multiple loci	% of reads mapped to multiple loci	Number of reads mapped to too many loci	% of reads mapped to too many loci	% of reads unmapped: too many mismatches	% of reads unmapped: too short	% of reads unmapped: other
FA01	25670979	202	22492278	0.8762	198.91	11015875	1004210	10795027	202176	18672	0	0.0082	0.0001	1.51	0.0001	1.34	2010580	0.0783	6206	0.0002	0	0.0429	0.0023
FA01-N	33791705	202	29030493	0.8591	198.26	12975140	1176703	12715321	237872	21947	0	0.0084	0.0001	1.44	0.0001	1.34	2386535	0.0706	5984	0.0002	0	0.0679	0.0021
FA02	49713540	202	44368808	0.8925	198.8	25829281	2284663	25318452	479181	31648	0	0.0078	0.0001	1.51	0.0001	1.39	3137319	0.0631	8025	0.0002	0	0.0423	0.0019
FA02-N	14870933	202	13118124	0.8821	198.27	5825492	503481	5712126	103544	9822	0	0.0082	0.0001	1.45	0.0001	1.36	916975	0.0617	2613	0.0002	0	0.0544	0.0016
FA03	35133146	202	31373489	0.893	198.86	17544802	1419910	17229930	289730	25142	0	0.0076	0.0001	1.63	0.0001	1.4	2195064	0.0625	6242	0.0002	0	0.0418	0.0026
FA03-N	25594782	202	22388177	0.8747	198.25	9479311	825204	9289380	173593	16338	0	0.0085	0.0002	1.4	0.0001	1.39	1530506	0.0598	4495	0.0002	0	0.0638	0.0015
FA04	36847718	202	33302293	0.9038	198.86	17208579	1323527	16910987	276063	21529	0	0.0078	0.0001	1.56	0.0001	1.4	1956047	0.0531	7956	0.0002	0	0.0406	0.0023
FA04-N	18438044	202	15858851	0.8601	198.15	7953293	694703	7794196	146955	12142	0	0.0083	0.0001	1.49	0.0001	1.36	1172227	0.0636	2869	0.0002	0	0.0743	0.0018
FA05	28902052	202	25887015	0.8957	198.85	14177486	1226774	13908271	252226	16989	0	0.0077	0.0001	1.53	0.0001	1.39	1700089	0.0588	6103	0.0002	0	0.0433	0.002
FA05-N	12522839	202	6976265	0.5571	197.74	3305222	301732	3234440	65429	5353	0	0.0091	0.0001	1.53	0.0001	1.37	634394	0.0507	1740	0.0001	0	0.3904	0.0017
FA06	38717793	202	34817087	0.8993	199.19	14406407	1197465	14138390	242398	25619	0	0.0075	0.0001	1.57	0.0001	1.36	2308654	0.0596	5524	0.0001	0	0.0399	0.0011
FA06-N	19081170	202	14658355	0.7682	197.87	6700952	682498	6549744	138114	13094	0	0.0091	0.0001	1.5	0.0001	1.42	1721466	0.0902	4591	0.0002	0	0.1389	0.0025
FA07	15743268	202	13923909	0.8844	199.79	5994570	509499	5879251	106528	8791	0	0.005	0.0001	1.36	0.0001	1.29	1273265	0.0809	1642	0.0001	0	0.0327	0.0019
FA07-N	32209893	202	28030386	0.8702	197.85	14744461	1222055	14474132	249514	20815	0	0.0085	0.0001	1.54	0.0001	1.38	2031005	0.0631	5074	0.0002	0	0.0646	0.0019
FA08	31097670	202	27945179	0.8986	200.03	7995279	662708	7843220	140087	11972	0	0.005	0.0001	1.2	0.0001	1.22	2209496	0.0711	1803	0.0001	0	0.0294	0.0009
FA08-N	41536436	202	36403878	0.8764	198.01	18463319	1562491	18103592	333573	26154	0	0.0084	0.0001	1.46	0.0001	1.39	2529010	0.0609	6172	0.0001	0	0.0608	0.0017
FA09	16689633	202	15013454	0.8996	199.46	8753242	733452	8582484	158845	11913	0	0.005	0.0001	1.53	0.0001	1.38	1153306	0.0691	2632	0.0002	0	0.0286	0.0025
FA09-N	37077945	202	31929239	0.8611	198.09	14670220	1251772	14384287	261657	24276	0	0.0084	0.0002	1.41	0.0001	1.41	2245579	0.0606	8887	0.0002	0	0.0761	0.0019
FA10	26658627	202	23918468	0.8972	199.49	13973836	1191024	13699345	257613	16878	0	0.005	0.0001	1.59	0.0001	1.35	1820595	0.0683	3375	0.0001	0	0.0311	0.0032
FA10-N	25606446	202	21253693	0.83	197.86	10649749	1144032	10416878	214217	18654	0	0.0089	0.0001	1.54	0.0001	1.37	2124026	0.0829	10994	0.0004	0	0.0835	0.0031
FA11	39091755	202	34619885	0.8856	200.17	8167510	682451	8004208	152378	10924	0	0.0053	0.0001	1.14	0.0001	1.21	2857846	0.0731	2126	0.0001	0	0.0402	0.0011
FA12	29516137	202	26528975	0.8988	199.82	10145322	763781	9964244	167893	13185	0	0.0052	0.0001	1.26	0.0001	1.28	1987875	0.0673	2162	0.0001	0	0.0324	0.0014
FA12-N	28905750	202	24980293	0.8642	197.99	12269101	1095944	12015556	232312	21233	0	0.0086	0.0002	1.41	0.0001	1.39	1709142	0.0591	4528	0.0002	0	0.0748	0.0018
FA13	24259468	202	20220063	0.8335	199.5	10151182	832001	9955881	180608	14693	0	0.0052	0.0001	1.44	0.0001	1.37	1633251	0.0673	3464	0.0001	0	0.0976	0.0015
FA14	31970927	202	28540149	0.8927	199.66	12071354	979058	11847293	206884	17177	0	0.0055	0.0002	1.36	0.0001	1.33	2125314	0.0665	4545	0.0001	0	0.0373	0.0034
FA15	69598963	202	63434962	0.9114	199.57	31400525	2639020	30788406	571345	40774	0	0.005	0.0001	1.53	0.0001	1.38	3936876	0.0566	19342	0.0003	0	0.0291	0.0026
FA16	67266166	202	61140567	0.9089	199.49	36014281	2981915	35314166	655003	45112	0	0.005	0.0001	1.59	0.0001	1.36	4098817	0.0609	10028	0.0001	0	0.0278	0.0021
FA16-N	30614894	202	26887142	0.8782	199.61	13505076	1136671	13238623	244280	22173	0	0.0051	0.0002	1.45	0.0001	1.38	2061155	0.0673	5741	0.0002	0	0.0522	0.002
FA17	18311396	202	16512564	0.9018	199.42	9520927	799381	9338822	170616	11489	0	0.005	0.0001	1.56	0.0001	1.39	1190572	0.065	3280	0.0002	0	0.0306	0.0024
FA17-N	34454805	202	30885342	0.8964	199.62	15593106	1332718	15276226	292795	24085	0	0.0051	0.0001	1.45	0.0001	1.38	2294042	0.0666	6204	0.0002	0	0.0348	0.0021
FA18	21228241	202	19080034	0.8988	199.93	6034012	448222	5924416	101863	7733	0	0.0053	0.0001	1.21	0.0001	1.25	1485775	0.07	1331	0.0001	0	0.0302	0.001
FA18-N	31137849	202	27427486	0.8808	199.68	13735207	1165483	13456296	260304	18607	0	0.0052	0.0001	1.4	0.0001	1.33	2206635	0.0709	3974	0.0001	0	0.0462	0.002
FA19	40546766	202	36682882	0.9047	200	10209165	783535	10015186	179807	14172	0	0.0051	0.0002	1.44	0.0001	1.23	2652559	0.0654	2884	0.0001	0	0.0288	0.001
FA19-N	33978383	202	30449856	0.8962	199.56	16859611	1419284	16527522	309172	22917	0	0.005	0.0001	1.5	0.0001	1.38	2307283	0.0679	5086	0.0001	0	0.0337	0.0021
FA20	27556795	202	25028107	0.9082	199.41	14718879	1236125	14439913	263293	15673	0	0.005	0.0001	1.64	0.0001	1.38	1635487	0.0593	4457	0.0002	0	0.0301	0.0021
FA20-N	32331825	202	28473687	0.8807	199.57	15481994	1337565	15165501	294080	22413	0	0.005	0.0001	1.48	0.0001	1.36	2330093	0.0721	5233	0.0002	0	0.045	0.0021
FA21	31111228	202	26450428	0.8502	197.95	15477095	1281611	15194255	262213	20627	0	0.0082	0.0001	1.56	0.0001	1.41	2526082	0.0812	3747	0.0001	0	0.0661	0.0024
FA21-N	32597668	202	29043167	0.891	199.55	16605970	1411705	16272538	312061	21371	0	0.0049	0.0001	1.59	0.0001	1.37	2280577	0.07	5618	0.0002	0	0.0366	0.0023
FA22	38454670	202	33680287	0.8758	198	16898134	1409162	16589054	285515	23565	0	0.0082	0.0001	1.61	0.0001	1.39	2097112	0.0545	11310	0.0003	0	0.0669	0.0024
FA22-N	34525281	202	30649887	0.8878	199.48	16587640	1579587	16232825	327526	27289	0	0.0052	0.0001	1.49	0.0001	1.38	2651357	0.0768	12326	0.0004	0	0.0321	0.003
FA23	33010447	202	28764744	0.8714	198.12	13853912	1176733	13589649	246992	17271	0	0.0083	0.0001	1.52	0.0001	1.36	1864281	0.0565	5121	0.0002	0	0.0705	0.0015
FA24	32975857	202	26597637	0.8066	196.77	10683070	1015034	10476137	190651	16282	0	0.0109	0.0001	1.76	0.0001	1.33	1540924	0.0467	13149	0.0004	0	0.1448	0.0015
FA25	43645092	202	34244022	0.7846	196.42	13664933	1225878	13418832	226693	19408	0	0.0131	0.0001	1.76	0.0001	1.37	2120532	0.0486	15134	0.0003	0	0.1653	0.0011
FTC01	17392990	202	15019125	0.8635	198.64	9055506	830516	8871849	171738	11919	0	0.0064	0.0001	2.23	0.0001	1.35	1210547	0.0696	3164	0.0002	0	0.0641	0.0026
FTC01-N	16970362	202	13693865	0.8069	199.82	7226532	726466	7070937	142042	13553	0	0.0041	0.0001	1.48	0.0001	1.39	1448382	0.0853	6417	0.0004	0	0.1041	0.0032
FTC02	31063530	202	26252153	0.8451	198.72	15358845	1297595	15062428	277318	19099	0	0.0063	0.0001	1.57	0.0001	1.36	1957002	0.063	4240	0.0001	0	0.0895	0.0022
FTC03	24825345	202	20855224	0.8401	198.65	11492099	936156	11274901	202014	15184	0	0.0069	0.0001	1.47	0.0001	1.33	2185035	0.088	3405	0.0001	0	0.0697	0.0021
FTC03-N	22989708	202	18949302	0.8243	198.72	10360225	832889	10169207	176160	14858	0	0.007	0.0001	1.49	0.0001	1.38	1821150	0.0792	2825	0.0001	0	0.0945	0.0019
FTC04	20824328	202	17418047	0.8364	198.73	10132315	792523	9946095	172716	13504	0	0.0065	0.0001	1.6	0.0001	1.35	1290209	0.062	2315	0.0001	0	0.1001	0.0014
FTC05	35364698	202	30339660	0.8579	199.05	13326164	985376	13095849	212690	17625	0	0.0067	0.0001	1.29	0.0001	1.29	2810898	0.0795	3145	0.0001	0	0.0615	0.0011
FTC05-N	22867425	202	18817902	0.8229	198.71	9961267	838600	9765519	181661	14087	0	0.007	0.0001	1.51	0.0001	1.36	1626951	0.0711	2918	0.0001	0	0.1039	0.0019
FTC06	22051859	202	19128496	0.8674	198.74	11155006	944269	10943452	197687	13867	0	0.0065	0.0001	1.53	0.0001	1.35	1608479	0.0729	3212	0.0001	0	0.0571	0.0024
FTC07	19565904	202	17087084	0.8733	199.37	5135157	420429	5034106	94086	6965	0	0.0068	0.0001	1.2	0.0001	1.25	1493380	0.0763	961	0	0	0.0492	0.0011
FTC08	29615115	202	25522692	0.8618	198.79	14726587	1248147	14435107	270055	21425	0	0.0064	0.0001	1.52	0.0001	1.36	2212927	0.0747	3567	0.0001	0	0.0614	0.002
FTC08-N	16555908	202	13950380	0.8426	199.83	8318541	670561	8165873	141331	11337	0	0.0039	0.0001	1.46	0.0001	1.39	1286262	0.0777	2760	0.0002	0	0.0772	0.0023
FTC09	26718216	202	23066020	0.8633	198.72	13524294	1097257	13262836	245811	15647	0	0.0065	0.0001	1.6	0.0001	1.36	1997227	0.0748	4099	0.0002	0	0.0594	0.0024
FTC09-N	16276241	202	12359527	0.7594	199.87	6831311	581451	6692021	131227	8063	0	0.0041	0.0001	1.51	0.0001	1.35	1207684	0.0742	3012	0.0002	0	0.1629	0.0034
FTC10	23784471	202	19920550	0.8375	198.67	11369181	900547	11153967	201121	14093	0	0.0067	0.0001	1.53	0.0001	1.36	1878916	0.079	4645	0.0002	0	0.0808	0.0025
FTC10-N	17426199	202	14176832	0.8135	199.98	6573592	535541	6445060	118595	9937	0	0.004	0.0001	1.39	0.0001	1.36	1162304	0.0667	3044	0.0002	0	0.1177	0.0019
FTC11	19286882	202	15920506	0.8255	198.7	9848115	845712	9654306	180001	13808	0	0.0064	0.0001	1.57	0.0001	1.36	1480689	0.0768	2196	0.0001	0	0.0956	0.0021
FTC11-N	17197784	202	13496857	0.7848	199.89	7786699	655148	7630457	146413	9829	0	0.0037	0.0001	1.51	0.0001	1.38	1082408	0.0629	2517	0.0001	0	0.1496	0.0025
FTC12	25296115	202	21614539	0.8545	199.69	11507440	985482	11282734	208452	16254	0	0.0045	0.0001	1.5	0.0001	1.37	1718672	0.0679	5549	0.0002	0	0.0748	0.0026
FTC12-N	20241141	202	16027181	0.7918	199.83	9096291	775708	8912845	170092	13354	0	0.0039	0.0001	1.49	0.0001	1.38	1375680	0.068	3979	0.0002	0	0.1376	0.0024
FTC13	24807061	202	21811004	0.8792	199.57	13398114	1165868	13128824	252539	16751	0	0.0046	0.0001	1.58	0.0001	1.35	1641284	0.0662	4838	0.0002	0	0.0518	0.0026
FTC13-N	22182773	202	18411983	0.83	199.76	10104155	1013849	9883734	203130	17291	0	0.0042	0.0001	1.44	0.0001	1.41	1709265	0.0771	9242	0.0004	0	0.0894	0.0032
FTC14	24719352	202	21683779	0.8772	199.71	12342925	932903	12121424	205694	15807	0	0.0045	0.0001	1.52	0.0001	1.34	1783528	0.0722	4555	0.0002	0	0.0479	0.0025
FTC14-N	23467380	202	19353995	0.8247	199.67	11231629	1303190	10953209	256331	22089	0	0.0045	0.0001	1.4	0.0001	1.43	2495757	0.1064	13295	0.0006	0	0.0633	0.005
FTC15	17780536	202	15573780	0.8759	199.63	9418504	802864	9231692	176445	10367	0	0.0044	0.0001	1.62	0.0001	1.36	1104644	0.0621	2919	0.0002	0	0.0594	0.0024
FTC15-N	19333228	202	16132939	0.8345	199.96	8533893	730898	8362162	159564	12167	0	0.0041	0.0002	1.39	0.0001	1.38	1542599	0.0798	2914	0.0002	0	0.0833	0.0023
FTC16	29335437	202	25641461	0.8741	199.61	14929672	1211992	14642928	267306	19438	0	0.0044	0.0001	1.57	0.0001	1.36	1956341	0.0667	3797	0.0001	0	0.057	0.0021
FTC16-N	18097934	202	15775536	0.8717	199.95	8645008	698680	8477964	154998	12046	0	0.0037	0.0001	1.54	0.0001	1.38	1223423	0.0676	3544	0.0002	0	0.0582	0.0023
FTC17	21623517	202	16855430	0.7795	199.5	10761981	915539	10543246	204739	13996	0	0.0047	0.0001	1.6	0.0001	1.34	1570898	0.0726	2718	0.0001	0	0.1447	0.0031
FTC17-N	18260571	202	15521242	0.85	199.95	8846562	735486	8670255	164004	12303	0	0.004	0.0001	1.45	0.0001	1.37	1407520	0.0771	3104	0.0002	0	0.0704	0.0024
FTC18	28419590	202	24290920	0.8547	199.64	13536726	1034707	13314652	202991	19083	0	0.0046	0.0001	1.54	0.0001	1.33	1787450	0.0629	4115	0.0001	0	0.0808	0.0015
FTC18-N	19623586	202	16694991	0.8508	199.97	9182294	778867	8998518	170703	13073	0	0.0038	0.0001	1.5	0.0001	1.36	1553558	0.0792	3037	0.0002	0	0.0676	0.0023
FTC19	38643568	202	33947814	0.8785	200.28	9240599	745222	9060360	166361	13878	0	0.0048	0.0001	1.17	0.0001	1.22	2538402	0.0657	2473	0.0001	0	0.0546	0.0012
FTC20	24806408	202	21216775	0.8553	199.65	12925417	933631	12714738	194572	16107	0	0.0046	0.0001	1.55	0.0001	1.35	1730548	0.0698	3804	0.0002	0	0.073	0.0018
FTC20-N	27607805	202	24252642	0.8785	198.63	14047978	1207439	13792009	234800	21169	0	0.0069	0.0001	1.61	0.0001	1.4	1798597	0.0651	7100	0.0003	0	0.0539	0.0022
FTC21	27612214	202	22985719	0.8324	199.74	13306789	1104428	13043620	246382	16787	0	0.0047	0.0001	1.48	0.0001	1.31	2331146	0.0844	3378	0.0001	0	0.0801	0.0029
FTC22	16529407	202	14325645	0.8667	199.59	8199489	834805	8020619	162840	16030	0	0.0048	0.0001	1.54	0.0001	1.35	1280065	0.0774	7886	0.0005	0	0.0519	0.0035
FTC22-N	22755632	202	17838859	0.7839	198.34	10103721	1350512	9824192	256583	22946	0	0.0078	0.0001	1.46	0.0001	1.39	2308064	0.1014	15758	0.0007	0	0.1087	0.0053
FTC23	28438177	202	25076070	0.8818	199.77	13172318	1084642	12923197	230308	18813	0	0.0043	0.0001	1.6	0.0001	1.38	1913267	0.0673	6569	0.0002	0	0.0484	0.0023
FTC23-N	20358371	202	16081892	0.7899	198.82	6371308	579728	6233206	127343	10759	0	0.0073	0.0002	1.39	0.0001	1.36	1442137	0.0708	3382	0.0002	0	0.1371	0.002
FTC24	19099491	202	16927971	0.8863	200.08	8351759	670388	8193346	146452	11961	0	0.0037	0.0001	1.46	0.0001	1.29	1190915	0.0624	2795	0.0001	0	0.0493	0.0019
FTC24-N	21082558	202	18074581	0.8573	198.83	9154163	778968	8974744	166439	12980	0	0.007	0.0001	1.49	0.0001	1.34	1489423	0.0706	2912	0.0001	0	0.07	0.0019
FTC25	15654297	202	13146334	0.8398	200.06	6668912	540105	6541288	118734	8890	0	0.0037	0.0001	1.41	0.0001	1.33	1162375	0.0743	1934	0.0001	0	0.0831	0.0028
FTC25-N	19565206	202	15694649	0.8022	198.64	7377352	881823	7189756	171987	15609	0	0.0076	0.0001	1.36	0.0001	1.34	1737068	0.0888	9246	0.0005	0	0.1048	0.0038
FTC26	28421384	202	23075735	0.8119	197.04	8403320	693016	8250339	139946	13035	0	0.0109	0.0001	1.57	0.0001	1.28	1435924	0.0505	5858	0.0002	0	0.136	0.0013
FTC27	20954659	202	17131695	0.8176	196.86	7290423	612294	7165364	114270	10789	0	0.0106	0.0001	1.74	0.0001	1.37	898798	0.0429	5845	0.0003	0	0.1379	0.0014
FTC28	27979624	202	22900373	0.8185	196.96	9032798	729389	8874228	145098	13472	0	0.0105	0.0001	1.78	0.0001	1.33	1327713	0.0475	8751	0.0003	0	0.1328	0.0009
FTC29	37285779	202	30340609	0.8137	196.99	12599037	1064084	12377637	205050	16350	0	0.0105	0.0001	1.77	0.0002	1.32	1730273	0.0464	12300	0.0003	0	0.1378	0.0017
FTC30	30326187	202	24583302	0.8106	196.98	9497373	833012	9319770	165091	12512	0	0.0107	0.0001	1.73	0.0002	1.31	1381123	0.0455	10167	0.0003	0	0.1424	0.0011
FV01	40262674	202	31840475	0.7908	197.03	9905122	906826	9692375	197706	15041	0	0.0127	0.0001	1.48	0.0001	1.37	2169451	0.0539	8622	0.0002	0	0.1539	0.0012
FV01-N	38345522	202	30192677	0.7874	196.78	12011449	1144325	11770360	224652	16437	0	0.0126	0.0001	1.68	0.0001	1.42	1895585	0.0494	15054	0.0004	0	0.1612	0.0015
FV02	30467602	202	24787719	0.8136	197.03	12507177	1208676	12259050	226902	21225	0	0.0098	0.0001	1.71	0.0001	1.36	1894241	0.0622	15479	0.0005	0	0.1214	0.0024
FV03	22615393	202	18159524	0.803	196.94	7276065	700533	7137153	127358	11554	0	0.0106	0.0001	1.77	0.0001	1.35	1180174	0.0522	11201	0.0005	0	0.1427	0.0017
FV04	33348024	202	27029234	0.8105	196.7	11155588	1016192	10941800	199620	14168	0	0.011	0.0001	1.76	0.0001	1.33	1585879	0.0476	9678	0.0003	0	0.1401	0.0015
FV05	38086234	202	30438408	0.7992	196.72	12675949	1131641	12445142	213337	17470	0	0.0123	0.0001	1.73	0.0001	1.36	1773952	0.0466	10743	0.0003	0	0.1528	0.0011
FV06	32533585	202	25629023	0.7878	196.68	10308321	850947	10137794	157889	12638	0	0.0125	0.0001	1.76	0.0001	1.36	1445814	0.0444	10135	0.0003	0	0.1666	0.0009
FV07	36084341	202	29642888	0.8215	197.75	12327132	1107439	12098033	208232	20867	0	0.0104	0.0001	1.69	0.0001	1.36	1966633	0.0545	14928	0.0004	0	0.122	0.0016
FV08	36580114	202	29409243	0.804	200.29	7626285	906711	7365672	246027	14586	0	0.0034	0.0001	1.56	0.0002	1.35	5728203	0.1566	23045	0.0006	0	0.0274	0.0114
FV09	40792425	202	35748376	0.8763	199.59	15976044	1385813	15624428	326163	25453	0	0.0052	0.0001	1.4	0.0001	1.41	3321660	0.0814	9039	0.0002	0	0.0402	0.0018
FV09-N	35015238	202	31057868	0.887	199.95	14787307	1220094	14495810	269262	22235	0	0.004	0.0001	1.69	0.0001	1.39	2824297	0.0807	14608	0.0004	0	0.0278	0.0041
FV10	37138821	202	33547803	0.9033	199.86	13158533	1169095	12867653	266293	24587	0	0.005	0.0001	1.74	0.0001	1.37	2162876	0.0582	6842	0.0002	0	0.0356	0.0027
FV11	36619847	202	32183588	0.8789	199.74	12286885	1217802	11988798	272648	25439	0	0.0051	0.0001	1.44	0.0001	1.4	2734586	0.0747	9717	0.0003	0	0.0423	0.0039
FV12	32420806	202	28935443	0.8925	199.77	13455291	1193984	13154227	279978	21086	0	0.0049	0.0001	1.63	0.0001	1.39	2249631	0.0694	4932	0.0002	0	0.036	0.0019
FV13	33226911	202	29491942	0.8876	199.72	15228968	1354640	14892858	313293	22817	0	0.005	0.0001	1.66	0.0001	1.37	2468835	0.0743	4122	0.0001	0	0.0357	0.0023
FV14	36396436	202	32291834	0.8872	199.99	10924086	1030571	10664232	238723	21131	0	0.0051	0.0001	1.37	0.0001	1.36	2727700	0.0749	5194	0.0001	0	0.0354	0.0023
FV15	32154632	202	28287491	0.8797	199.6	12701705	1208587	12403879	273986	23840	0	0.0051	0.0001	1.64	0.0001	1.4	2497286	0.0777	6546	0.0002	0	0.0403	0.0021
FV16	31062399	202	27323920	0.8796	199.67	12958068	1081290	12689777	248832	19459	0	0.005	0.0001	1.6	0.0001	1.39	2372569	0.0764	4832	0.0002	0	0.0424	0.0014
FV17	33257616	202	29704736	0.8932	199.78	13711493	1133476	13420658	267002	23833	0	0.0051	0.0001	1.62	0.0001	1.4	2381224	0.0716	5267	0.0002	0	0.034	0.0011
FV18	45409272	202	35806217	0.7885	199.66	13924420	1973001	13424205	458046	42169	0	0.0058	0.0002	1.38	0.0001	1.38	7128323	0.157	24223	0.0005	0	0.0467	0.0073
FV19	34229984	202	29935881	0.8746	199.74	14035462	1194612	13744059	268950	22453	0	0.005	0.0001	1.54	0.0001	1.37	3043336	0.0889	4524	0.0001	0	0.0352	0.0012
FV20	33607887	202	29848218	0.8881	200	11190358	949295	10955347	217122	17889	0	0.0049	0.0001	1.39	0.0001	1.34	2637672	0.0785	2558	0.0001	0	0.0321	0.0012
FV21	32987120	202	27151971	0.8231	199.76	9140563	966560	8877833	244024	18706	0	0.0053	0.0002	1.4	0.0001	1.35	4185795	0.1269	12103	0.0004	0	0.0429	0.0068
FV22	36360229	202	29127398	0.8011	199.74	13020823	1247540	12688164	308543	24116	0	0.0052	0.0001	1.48	0.0001	1.27	5543363	0.1525	8952	0.0002	0	0.0398	0.0064
FV23	34092756	202	30626043	0.8983	199.66	14712082	1119549	14442535	248175	21372	0	0.0051	0.0001	1.52	0.0001	1.41	2208718	0.0648	4480	0.0001	0	0.0357	0.0011
FV24	39753061	202	33130306	0.8334	199.62	16214863	1465501	15824120	364185	26558	0	0.0051	0.0001	1.58	0.0001	1.41	4798681	0.1207	11604	0.0003	0	0.0397	0.0059
FV25	37697187	202	33688223	0.8937	199.62	17434101	1439700	17088967	321552	23582	0	0.005	0.0001	1.75	0.0001	1.38	2535525	0.0673	6531	0.0002	0	0.036	0.0029
FV26	38304574	202	33847138	0.8836	199.63	16803082	1379846	16474542	305870	22670	0	0.0051	0.0001	1.59	0.0001	1.38	2913419	0.0761	6555	0.0002	0	0.0373	0.0028
FV27	38142467	202	33639703	0.8819	199.66	16937470	1327139	16631805	282914	22751	0	0.005	0.0001	1.57	0.0001	1.41	3124736	0.0819	8532	0.0002	0	0.0347	0.0012
FV28	39054339	202	33562557	0.8594	199.63	14983721	1415156	14635352	320423	27946	0	0.0049	0.0001	1.63	0.0001	1.4	3749746	0.096	13053	0.0003	0	0.04	0.0042
FV29	31615451	202	28167440	0.8909	199.6	15237947	1158134	14979476	238063	20408	0	0.0042	0.0001	1.58	0.0001	1.42	2036015	0.0644	4935	0.0002	0	0.043	0.0015
FV29-N	42537804	202	38570033	0.9067	199.74	21083142	1715773	20691614	360148	31380	0	0.0048	0.0001	1.54	0.0001	1.4	2872102	0.0675	8076	0.0002	0	0.0234	0.0022
FV30	21296004	202	18838573	0.8846	199.41	10653457	935029	10455832	183578	14047	0	0.0045	0.0001	1.66	0.0001	1.42	1335860	0.0627	7925	0.0004	0	0.0504	0.0019
FV30-N	35922844	202	32479750	0.9042	199.76	16064163	1395020	15753160	284043	26960	0	0.0051	0.0002	1.46	0.0001	1.41	2421784	0.0674	8147	0.0002	0	0.0263	0.0019
FV31	45830345	202	41505634	0.9056	199.48	25651630	2119744	25154197	468811	28622	0	0.0042	0.0001	1.65	0.0001	1.39	2666558	0.0582	6365	0.0001	0	0.034	0.002
FV31-N	34334483	202	30990744	0.9026	199.78	15813650	1298798	15512617	272624	28409	0	0.005	0.0001	1.5	0.0001	1.4	2418925	0.0705	6445	0.0002	0	0.0249	0.0019
FV32	28646791	202	25459509	0.8887	198.67	13526661	1026933	13292618	216498	17545	0	0.0065	0.0001	1.52	0.0001	1.37	1845065	0.0644	4380	0.0002	0	0.0457	0.001
FV32-N	18052795	202	16426124	0.9099	199.82	8687337	703029	8523855	152366	11116	0	0.0049	0.0001	1.55	0.0001	1.4	1156883	0.0641	3621	0.0002	0	0.0234	0.0024
FV33	23048422	202	20366118	0.8836	198.57	11294369	889671	11091720	188127	14522	0	0.0065	0.0001	1.71	0.0001	1.38	1420413	0.0616	4334	0.0002	0	0.0533	0.0013
FV33-N	29808357	202	26921156	0.9031	199.8	14881215	1235919	14594257	262775	24183	0	0.005	0.0001	1.52	0.0001	1.4	2061038	0.0691	5705	0.0002	0	0.0253	0.0023
FV34	47229264	202	42200838	0.8935	199.55	23357378	1943579	22910926	417721	28731	0	0.0042	0.0001	1.62	0.0001	1.37	3275750	0.0694	7924	0.0002	0	0.0344	0.0026
FV34-N	32039614	202	29148103	0.9098	199.83	16292748	1375072	15975516	293061	24171	0	0.0048	0.0001	1.52	0.0001	1.4	2113270	0.066	5718	0.0002	0	0.0217	0.0025
FV35	20920956	202	18581674	0.8882	199.77	8771066	689958	8612989	146127	11950	0	0.0042	0.0001	1.46	0.0001	1.33	1614561	0.0772	2190	0.0001	0	0.0331	0.0015
FV35-N	32977019	202	29758548	0.9024	199.9	15489938	1251289	15196445	270059	23434	0	0.0049	0.0001	1.55	0.0001	1.37	2417854	0.0733	5792	0.0002	0	0.0224	0.0017
FV36	34025381	202	30639492	0.9005	199.57	17223417	1306521	16930233	270625	22559	0	0.0042	0.0001	1.67	0.0001	1.39	2068226	0.0608	6714	0.0002	0	0.0372	0.0013
FV36-N	32372415	202	29037878	0.897	199.75	16844044	1366331	16522005	297254	24785	0	0.0049	0.0001	1.59	0.0001	1.39	2461388	0.076	4755	0.0001	0	0.0248	0.002
FV37	26231897	202	23590859	0.8993	199.66	12337259	954240	12111218	209902	16139	0	0.0042	0.0001	1.66	0.0001	1.36	1448110	0.0552	4014	0.0002	0	0.0439	0.0014
FV37-N	31912347	202	28373637	0.8891	199.88	15052954	1261758	14760001	270805	22148	0	0.0049	0.0001	1.52	0.0001	1.38	2624727	0.0822	6250	0.0002	0	0.0259	0.0026
FV38	35287574	202	31671502	0.8975	199.46	19579741	1756332	19187497	370671	21573	0	0.0043	0.0001	1.68	0.0001	1.39	2211081	0.0627	4688	0.0001	0	0.0365	0.0032
FV39	41120424	202	35513784	0.8637	199.39	20592409	2173048	20143229	422793	26387	0	0.0048	0.0001	1.59	0.0001	1.4	3470059	0.0844	19429	0.0005	0	0.0469	0.0046
FV40	27505054	202	24742557	0.8996	198.72	13445512	1133565	13186749	243201	15562	0	0.0064	0.0001	1.64	0.0001	1.36	1463802	0.0532	4748	0.0002	0	0.0452	0.0018
FV41	23881271	202	20473766	0.8573	198.34	11315587	1292895	11080940	218434	16213	0	0.0071	0.0001	1.68	0.0001	1.4	1833210	0.0768	15813	0.0007	0	0.0607	0.0045
FV42	18840823	202	16971762	0.9008	198.59	9037055	701797	8887024	137387	12644	0	0.0065	0.0001	1.66	0.0001	1.42	939383	0.0499	4369	0.0002	0	0.0479	0.0012
FV43	48801744	202	42747660	0.8759	198.49	25410728	2031771	24953177	426244	31307	0	0.0066	0.0001	1.59	0.0001	1.4	2951524	0.0605	6397	0.0001	0	0.0619	0.0016
FV44	21599257	202	18092700	0.8377	199.62	10224848	807286	10043738	167432	13678	0	0.0043	0.0001	1.53	0.0001	1.34	1650852	0.0764	2109	0.0001	0	0.0843	0.0015
FV45	27748745	202	18617393	0.6709	199.43	8756819	896667	8544538	197686	14595	0	0.0046	0.0001	1.56	0.0001	1.42	3896231	0.1404	7667	0.0003	0	0.1825	0.0059
FV46	25916591	202	23274348	0.898	199.62	13199051	1015405	12964828	217712	16511	0	0.0041	0.0001	1.72	0.0001	1.36	1655197	0.0639	3631	0.0001	0	0.0364	0.0015
FV47	34237020	202	30122100	0.8798	199.73	18591892	1599150	18225763	343989	22140	0	0.0042	0.0001	1.62	0.0001	1.37	2569970	0.0751	3610	0.0001	0	0.0428	0.0022
FV48	39643507	202	36291055	0.9154	199.87	18420591	1470704	18094013	300733	25845	0	0.0044	0.0001	1.48	0.0001	1.42	2412063	0.0608	8929	0.0002	0	0.0218	0.0017
PTC01	20021051	202	16560154	0.8271	198.3	8297739	1330777	8037402	242645	17692	0	0.0062	0.0001	1.6	0.0001	1.45	2137786	0.1068	20816	0.001	0	0.0594	0.0057
PTC02	28824405	202	26161527	0.9076	198.81	14139297	1117137	13898019	221576	19702	0	0.0053	0.0001	1.65	0.0001	1.41	1578189	0.0548	5968	0.0002	0	0.0362	0.0013
PTC03	25799671	202	23284820	0.9025	198.95	10778105	842709	10588308	173543	16254	0	0.0052	0.0001	1.54	0.0001	1.41	1621000	0.0628	5008	0.0002	0	0.0334	0.001
PTC04	27130321	202	24492190	0.9028	198.85	12966822	950247	12754172	195293	17357	0	0.0051	0.0001	1.58	0.0001	1.41	1689859	0.0623	4439	0.0002	0	0.0338	0.001
PTC05	35968581	202	31372585	0.8722	198.8	15054138	1726970	14689258	336593	28287	0	0.0057	0.0001	1.54	0.0001	1.42	2822010	0.0785	19953	0.0006	0	0.0458	0.003
PTC06	36370020	202	32821043	0.9024	198.75	18093907	1540489	17763613	307860	22434	0	0.0053	0.0001	1.68	0.0001	1.41	2205287	0.0606	9970	0.0003	0	0.0344	0.0023
PTC07	33515997	202	30392272	0.9068	198.85	14981016	1127486	14730999	226534	23483	0	0.0051	0.0001	1.61	0.0001	1.43	1776835	0.053	7340	0.0002	0	0.039	0.001
PTC08	39915527	202	35059576	0.8783	199.67	19430730	1775634	19043596	359325	27809	0	0.0042	0.0001	1.64	0.0001	1.4	2802822	0.0702	16898	0.0004	0	0.0485	0.0025
PTC09	43481662	202	39182903	0.9011	199.75	21033517	1525194	20695725	307699	30093	0	0.0041	0.0001	1.61	0.0001	1.36	2559741	0.0589	7970	0.0002	0	0.0387	0.0011
PTC10	32804046	202	30202714	0.9207	199.74	16232002	1122786	15977849	232154	21999	0	0.004	0.0001	1.71	0.0001	1.41	1607929	0.049	7740	0.0002	0	0.029	0.001
PTC11	29076322	202	25711304	0.8843	199.63	13306803	1478611	13014326	269214	23263	0	0.0054	0.0001	1.47	0.0001	1.42	2419590	0.0832	16851	0.0006	0	0.0282	0.0037
PTC12	31637964	202	29067740	0.9188	199.75	14793717	1154900	14544869	228449	20399	0	0.005	0.0001	1.58	0.0001	1.41	1735520	0.0549	11618	0.0004	0	0.0245	0.0015
PTC13	32665032	202	29605771	0.9063	199.84	12074107	1098281	11830844	220393	22870	0	0.0054	0.0002	1.4	0.0001	1.42	2102902	0.0644	9496	0.0003	0	0.0276	0.0014
PTC14	31967374	202	28602786	0.8947	199.7	15957829	1397946	15643683	289404	24742	0	0.0052	0.0001	1.46	0.0001	1.4	2367425	0.0741	7533	0.0002	0	0.0285	0.0025
PTC15	21820780	202	19435976	0.8907	199.84	9927457	842088	9747644	162632	17181	0	0.0044	0.0001	1.5	0.0001	1.39	1737003	0.0796	7124	0.0003	0	0.0273	0.002
PTC16	24389559	202	21960174	0.9004	199.73	11427250	1046341	11198167	207365	21718	0	0.0048	0.0002	1.42	0.0001	1.43	1735746	0.0712	8336	0.0003	0	0.0259	0.0022
PTC17	36948253	202	33638921	0.9104	199.75	17695143	1381077	17379883	289454	25806	0	0.0044	0.0001	1.46	0.0001	1.42	2321382	0.0628	7948	0.0002	0	0.025	0.0015
PTC18	38411262	202	34543163	0.8993	199.85	16561613	1597120	16205318	327169	29126	0	0.0044	0.0001	1.48	0.0001	1.39	2730701	0.0711	13152	0.0003	0	0.0266	0.0027
PTC19	20409569	202	18210074	0.8922	199.87	7560828	629481	7428304	114950	17574	0	0.0049	0.0003	1.37	0.0001	1.5	1580762	0.0775	2365	0.0001	0	0.0289	0.0013
PTC20	24578250	202	21661198	0.8813	199.79	9061425	893050	8869932	172023	19470	0	0.0051	0.0003	1.35	0.0001	1.42	1880682	0.0765	6420	0.0003	0	0.0399	0.002
PTC21	36709358	202	32158772	0.876	199.63	15140182	1945109	14725302	379406	35474	0	0.0054	0.0003	1.38	0.0001	1.46	3357434	0.0915	26542	0.0007	0	0.0279	0.0038
PTC22	33189857	202	29131696	0.8777	199.6	15168684	1742863	14821507	316300	30877	0	0.0048	0.0002	1.5	0.0001	1.43	2897956	0.0873	21750	0.0007	0	0.0304	0.0039
PTC23	33145231	202	29677285	0.8954	199.73	15071614	1410244	14772775	274814	24025	0	0.0045	0.0002	1.46	0.0001	1.43	2447655	0.0738	12088	0.0004	0	0.0281	0.0024
PTC24	33448530	202	30494221	0.9117	199.79	17436509	1350899	17121583	291629	23297	0	0.0043	0.0001	1.55	0.0001	1.4	2190278	0.0655	5859	0.0002	0	0.0211	0.0015
PTC25	31047121	202	27842056	0.8968	199.85	16309607	1403466	15988326	297749	23532	0	0.0042	0.0001	1.49	0.0001	1.35	2403997	0.0774	4892	0.0002	0	0.0232	0.0024
PTC26	32700203	202	27628498	0.8449	197.88	11703083	915778	11508931	176950	17202	0	0.0097	0.0001	1.75	0.0001	1.36	1508420	0.0461	10557	0.0003	0	0.1076	0.001
PTC26-N	46834850	202	41197904	0.8796	199.39	23649646	2151938	23158847	464615	26184	0	0.0056	0.0001	1.7	0.0001	1.42	3802006	0.0812	13749	0.0003	0	0.0342	0.0047
PTC27	27509718	202	22995155	0.8359	197.8	9330983	755512	9169589	146260	15134	0	0.0098	0.0001	1.8	0.0001	1.37	1372081	0.0499	8882	0.0003	0	0.113	0.0009
PTC27-N	36999371	202	33246346	0.8986	199.22	16274216	1365729	15974043	279925	20248	0	0.0068	0.0001	1.72	0.0001	1.4	2324789	0.0628	15111	0.0004	0	0.0357	0.0025
PTC28	24820549	202	20771527	0.8369	197.93	8221358	689083	8073161	136776	11421	0	0.0097	0.0001	1.72	0.0001	1.35	1236698	0.0498	7918	0.0003	0	0.1119	0.0011
PTC28-N	33340731	202	29625584	0.8886	199.76	15739517	1334004	15431676	285289	22552	0	0.0043	0.0001	1.71	0.0001	1.42	2596656	0.0779	12811	0.0004	0	0.0295	0.0037
PTC29	27713369	202	23348011	0.8425	198.03	9304606	759830	9140637	150114	13855	0	0.0096	0.0001	1.73	0.0001	1.33	1334363	0.0481	8595	0.0003	0	0.1079	0.0012
PTC29-N	38724523	202	34386115	0.888	199.71	19135644	1598962	18763225	346599	25820	0	0.0041	0.0001	1.7	0.0001	1.43	2972245	0.0768	13498	0.0003	0	0.0308	0.0041
PTC30	24815662	202	20668634	0.8329	198.02	8329039	792856	8170247	143413	15379	0	0.0097	0.0001	1.74	0.0001	1.34	1365872	0.055	12280	0.0005	0	0.1098	0.0018
PTC30-N	36841463	202	30260175	0.8214	198.95	14805056	2211696	14358912	414434	31710	0	0.0077	0.0001	1.6	0.0001	1.41	4542727	0.1233	40312	0.0011	0	0.0481	0.0062
PTC31	25730238	202	21142417	0.8217	197.98	9019522	911132	8844073	159715	15734	0	0.009	0.0001	1.73	0.0001	1.35	1523524	0.0592	14656	0.0006	0	0.1161	0.0024
PTC31-N	37505936	202	31375613	0.8366	199.54	16981288	2035535	16586004	363285	31999	0	0.0046	0.0001	1.66	0.0001	1.49	4345347	0.1159	36778	0.001	0	0.0398	0.0069
PTC32	23211538	202	19542281	0.8419	198.11	8311481	684879	8162693	137438	11350	0	0.0086	0.0001	1.66	0.0001	1.35	1134089	0.0489	7262	0.0003	0	0.1078	0.0011
PTC32-N	32290351	202	28180664	0.8727	199.68	16501647	1409696	16172972	306082	22593	0	0.0041	0.0001	1.71	0.0001	1.44	2918783	0.0904	10345	0.0003	0	0.031	0.0055
PTC33	29077412	202	24538884	0.8439	198.08	10382509	834840	10201033	164768	16708	0	0.0088	0.0001	1.74	0.0001	1.35	1396319	0.048	9898	0.0003	0	0.1065	0.0012
PTC33-N	33774331	202	29013112	0.859	199.04	16109269	1499464	15758910	325405	24954	0	0.0071	0.0001	1.72	0.0001	1.42	3207532	0.095	10973	0.0003	0	0.0409	0.0048
PTC34	30553288	202	25569336	0.8369	197.98	10472236	897655	10270055	183814	18367	0	0.009	0.0001	1.75	0.0001	1.36	1720716	0.0563	8674	0.0003	0	0.1054	0.0011
PTC35	31182297	202	26188774	0.8399	198.08	10247771	847309	10060367	170811	16593	0	0.0089	0.0001	1.76	0.0001	1.38	1529630	0.0491	11290	0.0004	0	0.1096	0.0012
PTC35-N	32097377	202	28884011	0.8999	199.73	15552510	1341990	15255856	277683	18971	0	0.0041	0.0001	1.74	0.0001	1.43	2126894	0.0663	12887	0.0004	0	0.0301	0.0033
PTC36	31002150	202	24504776	0.7904	196.72	9375407	782585	9203331	159419	12657	0	0.0128	0.0001	1.67	0.0001	1.4	1381993	0.0446	9881	0.0003	0	0.1636	0.0011
PTC36-N	38397611	202	30434572	0.7926	196.79	11896201	1008676	11679410	201334	15457	0	0.0126	0.0001	1.65	0.0001	1.39	1694432	0.0441	11585	0.0003	0	0.1618	0.0012
PTC37	28847484	202	24289884	0.842	198.11	10463980	816570	10283650	163309	17021	0	0.0089	0.0001	1.76	0.0001	1.36	1349313	0.0468	8690	0.0003	0	0.1099	0.001
PTC37-N	30058688	202	26884560	0.8944	199.29	12852902	1107177	12614379	221373	17150	0	0.0068	0.0001	1.71	0.0001	1.39	1937548	0.0645	11420	0.0004	0	0.0382	0.0025
PTC38	33026860	202	27366766	0.8286	197.75	9807531	853737	9620140	173559	13832	0	0.0105	0.0001	1.8	0.0001	1.36	1476243	0.0447	12349	0.0004	0	0.1254	0.0009
PTC39	36021762	202	29416784	0.8166	197.63	12703356	1051632	12476816	206725	19815	0	0.0104	0.0001	1.75	0.0001	1.38	1798498	0.0499	11627	0.0003	0	0.132	0.0011
PTC39-N	38396442	202	34254044	0.8921	199.14	17638467	1524497	17290280	325047	23140	0	0.0069	0.0001	1.73	0.0001	1.42	2564718	0.0668	15115	0.0004	0	0.0376	0.0031
PTC40	34944367	202	28776579	0.8235	197.73	11733375	1003149	11515100	201767	16508	0	0.0104	0.0001	1.77	0.0001	1.35	1465618	0.0419	12336	0.0004	0	0.1331	0.0011
PTC40-N	29476085	202	25930666	0.8797	199.1	13837091	1278930	13548117	269120	19854	0	0.007	0.0001	1.66	0.0001	1.4	2297086	0.0779	10008	0.0003	0	0.038	0.004
PTC41	34874510	202	28985715	0.8311	197.89	11641355	982468	11430381	193747	17227	0	0.0102	0.0001	1.79	0.0001	1.34	1735301	0.0498	12894	0.0004	0	0.1176	0.0011
PTC42	35865188	202	29693044	0.8279	197.8	11196894	937625	10990955	187444	18495	0	0.0103	0.0001	1.72	0.0001	1.38	1685838	0.047	12289	0.0003	0	0.1238	0.001
PTC42-N	37484862	202	33273555	0.8877	199.15	15748259	1390469	15439605	286059	22595	0	0.0068	0.0001	1.69	0.0001	1.4	2558033	0.0682	16646	0.0004	0	0.0407	0.003
PTC43	42072288	202	33077895	0.7862	199.91	13130384	1488215	12745247	354228	30909	0	0.0042	0.0001	1.61	0.0001	1.41	7204010	0.1712	22081	0.0005	0	0.0321	0.0099
PTC43-N	37801137	202	33562791	0.8879	199.84	16409630	1514097	16059989	322050	27591	0	0.0044	0.0001	1.7	0.0001	1.41	2997125	0.0793	17648	0.0005	0	0.0286	0.0037
PTC44	30988282	202	27092272	0.8743	199.83	12930301	1049114	12670837	234380	25084	0	0.004	0.0001	1.74	0.0001	1.42	2787970	0.09	11884	0.0004	0	0.0305	0.0048
PTC44-N	42608021	202	38164440	0.8957	199.88	19247728	1590627	18873118	346613	27997	0	0.0041	0.0001	1.72	0.0001	1.44	3163146	0.0742	17373	0.0004	0	0.0261	0.0035
PTC45	37738013	202	29815161	0.7901	196.66	12936605	1007662	12711135	206275	19195	0	0.0126	0.0001	1.64	0.0001	1.43	1813315	0.0481	8719	0.0002	0	0.1607	0.0009
PTC45-N	38740488	202	30704208	0.7926	196.83	12595374	1026228	12382746	194956	17672	0	0.0123	0.0001	1.66	0.0001	1.43	1884487	0.0486	9932	0.0003	0	0.1573	0.0012
PTC46	33118653	202	28326107	0.8553	199.8	13226097	1168058	12935838	269652	20607	0	0.004	0.0001	1.69	0.0001	1.41	3493852	0.1055	14677	0.0004	0	0.0326	0.0061
PTC47	32546448	202	27789955	0.8539	199.97	12584526	1133308	12299083	268296	17147	0	0.004	0.0001	1.65	0.0001	1.38	3579628	0.11	12074	0.0004	0	0.0288	0.007
PTC47-N	39983596	202	35938506	0.8988	199.89	18403146	1563861	18032024	346567	24555	0	0.0039	0.0001	1.72	0.0001	1.51	2836027	0.0709	17052	0.0004	0	0.0264	0.0034
PTC48	29954410	202	26045532	0.8695	199.8	14689079	1144561	14431430	237382	20267	0	0.0035	0.0001	1.73	0.0001	1.7	2872157	0.0959	11951	0.0004	0	0.0285	0.0057
PTC48-N	34590339	202	30157742	0.8719	199.78	15233184	1471290	14898003	309486	25695	0	0.0043	0.0001	1.68	0.0001	1.42	3190009	0.0922	18807	0.0005	0	0.0306	0.0048
PTC49	38898606	202	32260890	0.8294	199.87	15310052	2067170	14829495	444074	36483	0	0.004	0.0001	1.61	0.0001	1.42	5043020	0.1296	33901	0.0009	0	0.0326	0.0075
PTC50	34017100	202	27288419	0.8022	199.53	14959409	2442677	14439712	484605	35092	0	0.0048	0.0001	1.62	0.0001	1.46	5048196	0.1484	46800	0.0014	0	0.0382	0.0098
PTC50-N	34078890	202	30983637	0.9092	199.94	13770716	1251973	13495050	254611	21055	0	0.0041	0.0001	1.71	0.0001	1.39	2049786	0.0601	19727	0.0006	0	0.0274	0.0027
PTC51	34455078	202	29115866	0.845	199.95	14904200	1351340	14578125	299157	26918	0	0.0036	0.0001	1.65	0.0001	1.39	4082951	0.1185	17238	0.0005	0	0.0291	0.0069
PTC51-N	34255678	202	24142939	0.7048	199.45	13605422	4008503	12621106	926121	58195	0	0.005	0.0001	1.52	0.0001	1.43	8049738	0.235	76743	0.0022	0	0.0425	0.0154
PTC52	26939641	202	22216185	0.8247	200.16	8689291	925504	8434552	236321	18418	0	0.0035	0.0001	1.68	0.0001	1.39	3673701	0.1364	13443	0.0005	0	0.0296	0.0089
PTC52-N	37989790	202	32181369	0.8471	199.8	17430339	1861732	17039991	356077	34271	0	0.0043	0.0001	1.64	0.0001	1.4	4328157	0.1139	24280	0.0006	0	0.0319	0.0064
PTC53	33954795	202	28270976	0.8326	199.95	13341206	1587223	13000705	310868	29633	0	0.0037	0.0001	1.62	0.0001	1.45	4373285	0.1288	27975	0.0008	0	0.0303	0.0075
PTC53-N	16297364	202	13590388	0.8339	200.14	5417057	497577	5286980	119208	10869	0	0.0041	0.0001	1.58	0.0001	1.39	2162170	0.1327	5663	0.0003	0	0.0266	0.0065
PTC54	30455311	202	26548357	0.8717	199.82	13648242	1084746	13381683	243701	22858	0	0.0042	0.0001	1.62	0.0001	1.42	2931533	0.0963	10396	0.0003	0	0.0275	0.0041
PTC54-N	36024512	202	30548638	0.848	199.7	16595656	1750344	16211887	349440	34329	0	0.0044	0.0001	1.67	0.0001	1.45	4124584	0.1145	24992	0.0007	0	0.0305	0.0063
PTC55	27734012	202	24415211	0.8803	199.81	12349669	960176	12119933	211595	18141	0	0.0042	0.0001	1.69	0.0001	1.37	2335332	0.0842	9185	0.0003	0	0.0317	0.0034
PTC55-N	27154844	202	24289875	0.8945	199.92	12136800	1004048	11893431	224226	19143	0	0.004	0.0001	1.68	0.0001	1.4	2021634	0.0744	9736	0.0004	0	0.0275	0.0032
PTC56	32456362	202	28141551	0.8671	199.86	12764651	1100854	12488757	253634	22260	0	0.0043	0.0001	1.72	0.0001	1.39	3201341	0.0986	13192	0.0004	0	0.0289	0.005
PTC56-N	35391491	202	31020748	0.8765	199.93	15833843	1320529	15516666	290687	26490	0	0.0039	0.0001	1.68	0.0001	1.44	3228785	0.0912	13498	0.0004	0	0.027	0.0049
PTC57	37815419	202	32748630	0.866	199.86	14964743	1240317	14654593	283227	26923	0	0.0043	0.0001	1.63	0.0001	1.38	3751953	0.0992	11143	0.0003	0	0.0302	0.0042
PTC57-N	39968405	202	34945132	0.8743	199.9	17625714	1552263	17254550	341715	29449	0	0.004	0.0001	1.68	0.0001	1.42	3695018	0.0924	16041	0.0004	0	0.028	0.0048
PTC58	20976432	202	17336106	0.8265	197.2	8440199	647365	8299359	129009	11831	0	0.0093	0.0001	1.75	0.0001	1.32	983868	0.0469	3814	0.0002	0	0.1255	0.0009
PTC58-N	36698745	202	32387362	0.8825	199.9	15708801	1334217	15386912	296157	25732	0	0.0041	0.0001	1.67	0.0001	1.41	3143015	0.0856	13445	0.0004	0	0.0273	0.0042
PTC59	27173799	202	22459663	0.8265	197.23	9643963	867843	9464989	162670	16304	0	0.0097	0.0001	1.78	0.0001	1.34	1494054	0.055	10148	0.0004	0	0.1165	0.0016
PTC60	34556098	202	28883336	0.8358	197.32	12652409	1029471	12428331	205606	18472	0	0.0094	0.0001	1.75	0.0001	1.36	1779927	0.0515	12727	0.0004	0	0.1109	0.0013
PTC61	28972833	202	23468836	0.81	197.2	10281197	1169706	10061265	200555	19377	0	0.0097	0.0001	1.79	0.0001	1.39	1879940	0.0649	25354	0.0009	0	0.121	0.0032
PTC62	44650751	202	36391179	0.815	196.6	14840429	1315912	14565112	254477	20840	0	0.0129	0.0001	1.67	0.0001	1.41	2196586	0.0492	15678	0.0004	0	0.1339	0.0015
PTC63	27710128	202	23122380	0.8344	197.37	9665889	809880	9497002	150591	18296	0	0.0095	0.0001	1.69	0.0001	1.37	1385941	0.05	9710	0.0004	0	0.114	0.0012
PTC63-N	37537628	202	30342239	0.8083	196.44	12572859	1142667	12342350	213633	16876	0	0.0132	0.0001	1.66	0.0001	1.4	1861909	0.0496	14328	0.0004	0	0.1401	0.0016
PTC64	33056736	202	26434269	0.7997	196.58	10912968	892577	10727798	167646	17524	0	0.0126	0.0001	1.76	0.0001	1.36	1457036	0.0441	9727	0.0003	0	0.1551	0.0009
PTC65	31378304	202	25118963	0.8005	196.74	9974186	801927	9819284	139292	15610	0	0.0124	0.0001	1.7	0.0002	1.39	1512184	0.0482	10261	0.0003	0	0.15	0.001
PTC66	27056800	202	22758155	0.8411	198.06	9732620	809122	9572707	145998	13915	0	0.0094	0.0001	1.8	0.0001	1.34	1448421	0.0535	8550	0.0003	0	0.1037	0.0013
PTC67	26300957	202	22150064	0.8422	197.8	9001717	728673	8845947	142686	13084	0	0.0099	0.0001	1.74	0.0001	1.37	1228963	0.0467	9349	0.0004	0	0.1097	0.0011
PTC67-N	35115137	202	30865086	0.879	199.67	16633150	1454026	16296606	311171	25373	0	0.0043	0.0001	1.7	0.0001	1.44	2943757	0.0838	13905	0.0004	0	0.0321	0.0047
PTC68	28408769	202	23761375	0.8364	197.99	9309834	858720	9133478	162836	13520	0	0.0096	0.0001	1.76	0.0001	1.38	1472691	0.0518	10984	0.0004	0	0.1095	0.0018
PTC69	28806082	202	24110250	0.837	198.14	9902295	1007894	9698267	184821	19207	0	0.009	0.0001	1.78	0.0001	1.35	1725497	0.0599	15390	0.0005	0	0.1003	0.0023
PTC70	32597214	202	26900479	0.8252	197.57	10799241	888627	10611342	171137	16762	0	0.0105	0.0001	1.7	0.0001	1.42	1535045	0.0471	10950	0.0003	0	0.1263	0.0011
PTC71	28016912	202	23171382	0.827	199.8	9606212	973136	9361719	223780	20713	0	0.004	0.0001	1.66	0.0002	1.38	3625010	0.1294	11175	0.0004	0	0.0367	0.0065
PTC72	30554382	202	26382255	0.8635	199.88	12847309	1069675	12578063	249454	19792	0	0.004	0.0001	1.75	0.0001	1.4	3080990	0.1008	10474	0.0003	0	0.0302	0.0052
PTC73	19526071	202	16109369	0.825	197.4	6469865	517208	6359509	101521	8835	0	0.0093	0.0001	1.8	0.0001	1.35	863837	0.0442	7133	0.0004	0	0.1294	0.001
PTC73-N	35396735	202	31079947	0.878	199.01	15653633	1488912	15327123	299996	26514	0	0.0072	0.0001	1.68	0.0001	1.4	2757037	0.0779	17484	0.0005	0	0.0406	0.003
PTC74	33322219	202	26339632	0.7905	196.74	10237855	888310	10060095	160607	17153	0	0.0125	0.0001	1.75	0.0001	1.34	1621818	0.0487	12915	0.0004	0	0.1592	0.0013
PTC74-N	29715210	202	26035500	0.8762	199.22	12040734	1127957	11797622	223732	19380	0	0.0069	0.0001	1.7	0.0001	1.39	2321365	0.0781	16329	0.0005	0	0.0418	0.0034
PTC75	34694449	202	31021987	0.8941	199.67	15528320	1279056	15219035	284781	24504	0	0.0049	0.0001	1.64	0.0001	1.38	2341174	0.0675	6456	0.0002	0	0.0365	0.0017
PTC76	33760476	202	29246623	0.8663	199.72	13988360	1140126	13707865	257144	23351	0	0.005	0.0001	1.5	0.0001	1.38	3151696	0.0934	5970	0.0002	0	0.0375	0.0026
PTC77	31298039	202	24812527	0.7928	199.48	12952598	1988725	12566909	353185	32504	0	0.0048	0.0001	1.66	0.0001	1.49	4912094	0.1569	28739	0.0009	0	0.0398	0.0096
PTC77-N	30609136	202	27628758	0.9026	199.82	14034543	1119394	13774513	239301	20729	0	0.0048	0.0001	1.5	0.0001	1.4	2121762	0.0693	5353	0.0002	0	0.0259	0.002
