# Supplementary material for: Comprehensive Analysis of the Transcriptional and Mutational Landscape of Follicular and Papillary Thyroid Cancers
Source: PLoS Genet. 2016 Aug 5;12(8):e1006239. doi: 10.1371/journal.pgen.1006239 (PMC4975456; doi:10.1371/journal.pgen.1006239)
Supplement: S8 Table — (XLSX) [file pgen.1006239.s014.xlsx]

## Sheet: S8 Table
S8 Table. The primer sequences used in this study.
Taget	Forward primer	Reverse primer
DICER1, p.E1813G	5’- TATTAGTGGCCGCATCATGG -3’	5’- TGCCAAGCAGCTAGGGAGTA -3’
DICER1, p.E1813Q	5’- GTGTTGTTGACCAGGGCAGA -3’	5’- CTTCGGATTTGGGGATCAGT -3’
EIF1AX, p.R13C	5’- GGCAAGACGCTGTCTCAAAA -3’	5’- TCCCCAAAGGAAATTCCAAG -3’
EZH1, p.Q571R	5’- TTATGTGGTGTGGGGTCCTG -3’	5’- TCCCTTCCCAGGTCAGAATC -3’
SPOP, p.P94R	5'-TCTTCTCCCTTGGCATTCAG-3'	5'-TGTTTTGGACAGGTGTTTGC-3'
PICALM-BRAF Fusion	5'-GCAGACAAACCTGTGGTTGA-3'	5'-CACCAACAGGCATGATAGGA-3'
